# Supplementary material for: A Phosphoproteomic Analysis of Mycobacterial PknG-Mediated Host Immune Evasion
Source: J Proteome Res. 2025 Oct 9;24(11):5585–603. doi: 10.1021/acs.jproteome.5c00416 (PMC12604046; doi:10.1021/acs.jproteome.5c00416)
Supplement: Supplementary file 2 [file pr5c00416_si_002.xlsx]

## Sheet: Table S1
Table S1. List of high confidence M. bovis BCG protein identifications
UniProt ID	Protein name	Gene	Mtb Orthologue	Peptides	Razor + unique peptides	Unique peptides	Sequence coverage [%]	Unique + razor sequence coverage [%]	Unique sequence coverage [%]	Mol. weight [kDa]	Q-value	Score	Intensity	MS/MS count
A0A0H3M466	50S ribosomal protein L7/L12	rplL	rplL	5	5	5	39.2	39.2	39.2	13.44	0	119.78	912990000	19
A0A0H3M4H2	Uncharacterized protein	sseC2	sseC1	2	2	2	26	26	26	10.165	0	122.64	510130000	15
A0A0H3M5S4	Dihydrolipoamide acetyltransferase component of pyruvate dehydrogenase complex	dlaT	dlaT	2	2	2	5.4	5.4	5.4	57.073	0	17.751	56151000	7
A0A0H3M7R8	UPF0109 protein BCG_2929c	BCG_2929c	Rv2908c	2	2	2	37.5	37.5	37.5	8.5206	0	7.8068	70015000	8
A0A0H3M7V8	Antigen 84	wag31	wag31	2	2	2	12.3	12.3	12.3	28.277	0	133.92	156850000	10
A0A0H3M7X4	DNA-binding protein HU homolog	hupB	hup	3	3	3	20	20	20	21.292	0	323.31	831860000	18
A0A0H3M855	Acyl carrier protein	acpM	acpM	7	7	7	70.4	70.4	70.4	12.524	0	323.31	1236300000	40
A0A0H3M8M8	Alkyl hydroperoxide reductase C	ahpC	ahpC	3	3	3	25.1	25.1	25.1	21.566	0	14.241	139770000	12
A0A0H3MA04	ATP-dependent zinc metalloprotease FtsH	ftsH	ftsH	2	2	2	3.8	3.8	3.8	81.985	0	5.55	365030000	9
A0A0H3MA76	Putative integration host factor mihF	mihF	mihF	6	6	6	24.2	24.2	24.2	20.835	0	323.31	2234000000	34
A0A0H3MDG1	Usp domain-containing protein	TB15.3	Rv1636	4	4	4	45.9	45.9	45.9	15.312	0	10.609	209070000	18
A0A0H3MF98	Probable cold shock protein A cspA	cspA	cspA	3	3	3	37.3	37.3	37.3	7.3701	0	107.27	501000000	16
A0A0H3MGM8	30S ribosomal protein S2	rpsB	rpsB	2	2	2	8.7	8.7	8.7	31.089	0	13.468	117150000	8
A1KFH2	Chaperone protein DnaK	dnaK	dnaK	14	14	14	30.7	30.7	30.7	66.83	0	323.31	2349400000	59
A1KFH3	Protein GrpE	grpE	grpE	6	6	6	32.8	32.8	32.8	24.558	0	73.327	313510000	14
A1KFR2	60 kDa chaperonin 1	groL1	groEL2	26	26	25	67.6	67.6	65.9	56.726	0	323.31	12253000000	223
A1KFU9	Heparin-binding hemagglutinin	hbhA	hbhA	8	8	8	44.7	44.7	44.7	21.534	0	316.24	810320000	34
A1KGG5	Elongation factor Tu	tuf	tuf	13	13	13	46.5	46.5	46.5	43.593	0	323.31	2187500000	54
A1KGI1	30S ribosomal protein S10	rpsJ	rpsJ	3	3	3	25.7	25.7	25.7	11.431	0	41.806	286600000	10
A1KGJ0	50S ribosomal protein L29	rpmC	rpmC	3	3	3	42.9	42.9	42.9	8.8589	0	13.809	240390000	11
A1KHS4	5-methyltetrahydropteroyltriglutamate--homocysteine methyltransferase	metE	metE	4	4	4	5.4	5.4	5.4	81.581	0	3.6758	94611000	6
A1KI98	ATP synthase subunit beta	atpD	atpD	6	6	6	15.8	15.8	15.8	53.094	0	152.69	118680000	15
A1KPA8	60 kDa chaperonin 2	groL2	groEL1	11	10	10	34.1	32.5	32.5	55.877	0	323.31	1091500000	41
A1KPA9	10 kDa chaperonin	groS	groS	7	7	7	82	82	82	10.804	0	323.31	9621700000	105
A1KPE4	30S ribosomal protein S4	rpsD	rpsD	3	3	3	19.9	19.9	19.9	23.476	0	31.41	197050000	12

## Sheet: Table S2
Table S2. List of differentially abundant host proteins in M. bovis BCG-WT respective to the BCG-ΔpknG mutant during RAW 264.7 macrophage infection
UniProt ID	Protein name	Gene	Log2(fold-change)	-Log10(p-value)	q-value
Q99KN9	Clathrin interactor 1	Clint1	2.14961	3.11911	0.00634163
Q9Z0J0	Epididymal secretory protein E1	Npc2	2.14698	3.37483	0.00466199
Q9QZS3	Protein numb homolog	Numb	1.54035	1.74746	0.0411839
Q9DBT5	AMP deaminase 2	Ampd2	1.53464	1.91356	0.0317466
Q99P72	Reticulon-4	Rtn4	1.4455	1.67827	0.0463525
Q62048	Astrocytic phosphoprotein PEA-15	Pea15	1.29928	2.62216	0.0114312
Q8K124	Pleckstrin homology domain-containing family O member 2	Plekho2	1.15847	1.95751	0.0296094
P62307	Small nuclear ribonucleoprotein F	Snrpf	1.01839	3.47071	0.00432549
Q8C2Q3	RNA-binding protein 14	Rbm14	0.94722	1.96013	0.0295824
P15379	CD44 antigen	Cd44	0.931031	4.148	0.0020085
P61982	14-3-3 protein gamma	Ywhag	0.927382	3.11118	0.00637218
O35215	D-dopachrome decarboxylase	Ddt	0.923986	4.88796	0.00106539
P43275	Histone H1.1	Hist1h1a	0.855628	1.76292	0.0398548
Q921N6	Probable ATP-dependent RNA helicase DDX27	Ddx27	0.846946	2.48485	0.0136346
Q9DB34	Charged multivesicular body protein 2a	Chmp2a	0.777907	1.66237	0.0474606
P24668	Cation-dependent mannose-6-phosphate receptor	M6pr	0.76154	2.79069	0.00926869
O88456	Calpain small subunit 1	Capns1	0.74992	5.21918	0.000795078
Q62433	Protein NDRG1	Ndrg1	0.738301	1.8409	0.0357757
B1AZI6	THO complex subunit 2	Thoc2	0.716794	1.90639	0.0319096
Q505F5	Leucine-rich repeat-containing protein 47	Lrrc47	0.712479	2.47095	0.0138286
P11031	Activated RNA polymerase II transcriptional coactivator p15	Sub1	0.706113	1.7648	0.0398548
Q9Z2X1	Heterogeneous nuclear ribonucleoprotein F	Hnrnpf	0.689472	5.07841	0.00091621
P42225	Signal transducer and activator of transcription 1	Stat1	0.678195	2.31887	0.0169794
Q9D1J3	SAP domain-containing ribonucleoprotein	Sarnp	0.671164	3.96868	0.00248331
Q9DBG5	Perilipin-3	Plin3	0.669991	4.35932	0.00186452
P62862	40S ribosomal protein S30	Fau	0.652086	3.80875	0.00284856
P47757	F-actin-capping protein subunit beta	Capzb	0.641392	5.83513	0.000611531
P26883	Peptidyl-prolyl cis-trans isomerase FKBP1A	Fkbp1a	0.618274	3.25867	0.00522279
Q99KV1	DnaJ homolog subfamily B member 11	Dnajb11	0.612963	2.48622	0.0136346
Q3UJB0	Splicing factor 3b, subunit 2	Sf3b2	0.608959	3.34273	0.00478571
G3X8U3	Queuosine salvage protein	2210016F16Rik	0.605921	4.14586	0.0020085
Q9D898	Actin-related protein 2/3 complex subunit 5-like protein	Arpc5l	0.593018	4.22197	0.0020085
Q9D8Y0	EF-hand domain-containing protein D2	Efhd2	0.583498	3.88091	0.00270463
Q60817	Nascent polypeptide-associated complex subunit alpha	Naca	0.576253	2.52723	0.0129095
Q9CX34	Suppressor of G2 allele of SKP1 homolog	Sugt1	0.558099	2.7386	0.00985365
Q61543	Golgi apparatus protein 1	Glg1	0.557246	2.58737	0.0120273
O35685	Nuclear migration protein nudC	Nudc	0.556529	3.86793	0.00270463
Q9WUP7	Ubiquitin carboxyl-terminal hydrolase isozyme L5	Uchl5	0.543463	4.26854	0.0020085
Q64105	Sepiapterin reductase	Spr	0.541053	3.15252	0.00605867
Q9D5V5	Cullin-5	Cul5	0.540482	3.00944	0.00692843
Q3UZ39	Leucine-rich repeat flightless-interacting protein 1	Lrrfip1	0.539298	3.2501	0.0052888
Q01853	Transitional endoplasmic reticulum ATPase	Vcp	0.537546	5.36208	0.000749595
P62259	14-3-3 protein epsilon	Ywhae	0.536707	4.07334	0.00222473
P62774	Myotrophin	Mtpn	0.528834	5.55502	0.000611531
Q9CQW9	Interferon-induced transmembrane protein 3	Ifitm3	0.527364	1.94232	0.0303848
Q9CT10	Ran-binding protein 3	Ranbp3	0.52647	2.51622	0.0131111
O70172	Phosphatidylinositol 5-phosphate 4-kinase type-2 alpha	Pip4k2a	0.526144	2.09213	0.0239383
Q61029	Lamina-associated polypeptide 2, isoforms beta/delta/epsilon/gamma	Tmpo	0.524705	3.55258	0.00384357
P50396	Rab GDP dissociation inhibitor alpha	Gdi1	0.524153	3.08353	0.00642292
P58044	Isopentenyl-diphosphate Delta-isomerase 1	Idi1	0.523897	3.66449	0.00335489
Q9CPU0	Lactoylglutathione lyase	Glo1	0.514308	2.29942	0.0173475
P10605	Cathepsin B	Ctsb	0.512197	3.89774	0.00270463
P17047	Lysosome-associated membrane glycoprotein 2	Lamp2	0.510705	2.90296	0.00821409
Q922R8	Protein disulfide-isomerase A6	Pdia6	0.507578	4.64167	0.00135856
P11438	Lysosome-associated membrane glycoprotein 1	Lamp1	0.501374	3.37894	0.00466199
Q8BFR4	N-acetylglucosamine-6-sulfatase	Gns	0.499264	2.35684	0.0164513
O35737	Heterogeneous nuclear ribonucleoprotein H	Hnrnph1	0.49767	3.89176	0.00270463
P97372	Proteasome activator complex subunit 2	Psme2	0.496111	3.92581	0.00264801
O88544	COP9 signalosome complex subunit 4	Cops4	0.495992	1.76247	0.0398548
Q6P5H2	Nestin	Nes	0.492785	2.48069	0.0136346
Q8BGS2	BolA-like protein 2	Bola2	0.484074	2.41904	0.0150695
Q8BHG1	Nardilysin	Nrd1	0.482972	3.08146	0.00642292
Q99K70	Ras-related GTP-binding protein C	Rragc	0.481173	2.61613	0.011549
P56959	RNA-binding protein FUS	Fus	0.476182	2.69264	0.0106057
Q64433	10 kDa heat shock protein, mitochondrial	Hspe1	0.475688	4.34279	0.00186452
O08915	AH receptor-interacting protein	Aip	0.475411	2.58305	0.0120273
Q8K2Q9	Shootin-1	Kiaa1598	0.46945	2.16006	0.0216907
P54116	Erythrocyte band 7 integral membrane protein	Stom	0.469329	2.8001	0.009199
Q9CWZ3	RNA-binding protein 8A	Rbm8a	0.467587	1.89372	0.0326001
Q60605	Myosin light polypeptide 6	Myl6	0.46457	4.67614	0.00134097
O08997	Copper transport protein ATOX1	Atox1	0.464074	4.24116	0.0020085
Q9CQ48	NudC domain-containing protein 2	Nudcd2	0.463999	3.23668	0.00538802
Q8BJ71	Nuclear pore complex protein Nup93	Nup93	0.459806	2.0459	0.0255043
P70333	Heterogeneous nuclear ribonucleoprotein H2	Hnrnph2	0.459311	1.63949	0.0493571
A0A571BEE9	IQ motif-containing F2	Iqcf3	0.456638	2.13172	0.0225628
Q8C854	Myelin expression factor 2	Myef2	0.451159	2.43024	0.0148194
Q9JII5	DAZ-associated protein 1	Dazap1	0.449777	2.50318	0.0133365
Q9CZ44	NSFL1 cofactor p47	Nsfl1c	0.449393	1.67303	0.0467576
Q61699	Heat shock protein 105 kDa	Hsph1	0.444843	3.11873	0.00634163
P54823	Probable ATP-dependent RNA helicase DDX6	Ddx6	0.443815	3.80164	0.00284856
Q9Z2N8	Actin-like protein 6A	Actl6a	0.442776	3.38991	0.00462615
Q7TNC4	Putative RNA-binding protein Luc7-like 2	Luc7l2	0.440146	2.63243	0.0113534
P16460	Argininosuccinate synthase	Ass1	0.43953	3.07886	0.00642292
Q76MZ3	Serine/threonine-protein phosphatase 2A 65 kDa regulatory subunit A alpha isoform	Ppp2r1a	0.438659	3.71207	0.00317358
P16045	Galectin-1	Lgals1	0.438056	5.34167	0.000749595
Q8R1F1	Niban-like protein 1	Fam129b	0.434354	2.99666	0.00704471
Q8C6G8	WD repeat-containing protein 26	Wdr26	0.432518	2.09518	0.0238246
Q8VEH3	ADP-ribosylation factor-like protein 8A	Arl8a	0.432288	2.97078	0.00723477
Q9D2M8	Ubiquitin-conjugating enzyme E2 variant 2	Ube2v2	0.426245	3.34288	0.00478571
Q8BQ30	Phostensin	Ppp1r18	0.425637	3.1067	0.00639818
P61979	Heterogeneous nuclear ribonucleoprotein K	Hnrnpk	0.42411	5.61403	0.000611531
P63168	Dynein light chain 1, cytoplasmic	Dynll1	0.423833	2.32421	0.016827
O35226	26S proteasome non-ATPase regulatory subunit 4	Psmd4	0.422843	3.08205	0.00642292
P61226	Ras-related protein Rap-2b	Rap2b	0.421976	3.01667	0.00692485
Q8R1B4	Eukaryotic translation initiation factor 3 subunit C	Eif3c	0.421015	3.28399	0.00514921
O55135	Eukaryotic translation initiation factor 6	Eif6	0.420623	1.98558	0.0282212
E0CZ22	Maestro heat-like repeat family member 1	Mroh1	0.419996	1.92529	0.0312842
Q91YR9	Prostaglandin reductase 1	Ptgr1	0.418621	3.40846	0.00447829
Q8C0I1	Alkyldihydroxyacetonephosphate synthase, peroxisomal	Agps	0.417492	1.763	0.0398548
P57776	Elongation factor 1-delta	Eef1d	0.417444	4.15379	0.0020085
O70591	Prefoldin subunit 2	Pfdn2	0.415382	2.52987	0.0129095
Q61210	Rho guanine nucleotide exchange factor 1	Arhgef1	0.41511	1.70855	0.0439617
Q93092	Transaldolase	Taldo1	0.415056	3.4101	0.00447829
Q9D6R2	Isocitrate dehydrogenase [NAD] subunit alpha, mitochondrial	Idh3a	0.414945	4.74314	0.00125224
Q8C129	Leucyl-cystinyl aminopeptidase	Lnpep	0.413645	2.97958	0.00722725
Q9QUR6	Prolyl endopeptidase	Prep	0.411273	2.39981	0.0154276
Q3U0V1	Far upstream element-binding protein 2	Khsrp	0.409486	2.34346	0.0167509
P43346	Deoxycytidine kinase	Dck	0.408825	2.17881	0.0210753
Q9R1T2	SUMO-activating enzyme subunit 1	Sae1	0.407598	2.57492	0.0121274
Q61768	Kinesin-1 heavy chain	Kif5b	0.405419	1.80439	0.0373652
Q61081	Hsp90 co-chaperone Cdc37	Cdc37	0.405403	1.67918	0.0463325
Q8CDN6	Thioredoxin-like protein 1	Txnl1	0.403377	2.59189	0.0119948
Q99LP6	GrpE protein homolog 1, mitochondrial	Grpel1	0.40285	2.63149	0.0113534
Q9JK81	UPF0160 protein MYG1, mitochondrial	Myg1	0.402594	3.32211	0.00493933
Q8R5A3	Amyloid beta A4 precursor protein-binding family B member 1-interacting protein	Apbb1ip	0.402503	1.64967	0.04845
P46978	Dolichyl-diphosphooligosaccharide--protein glycosyltransferase subunit STT3A	Stt3a	0.402239	1.7222	0.0431976
Q6PDL0	Cytoplasmic dynein 1 light intermediate chain 2	Dync1li2	0.401045	2.34425	0.0167509
P67871	Casein kinase II subunit beta	Csnk2b	0.400082	2.4195	0.0150695
Q9R0C8	Guanine nucleotide exchange factor VAV3	Vav3	0.400002	1.68984	0.0455925
Q05816	Fatty acid-binding protein, epidermal	Fabp5	0.399213	4.22005	0.0020085
P63101	14-3-3 protein zeta/delta	Ywhaz	0.398988	3.25873	0.00522279
P37913	DNA ligase 1	Lig1	0.397845	2.08734	0.0239867
P48758	Carbonyl reductase [NADPH] 1	Cbr1	0.397109	2.1432	0.022232
Q9JHK5	Pleckstrin	Plek	0.395048	1.86626	0.0340676
Q9D964	Glycine amidinotransferase, mitochondrial	Gatm	0.394289	2.61043	0.0116593
P56399	Ubiquitin carboxyl-terminal hydrolase 5	Usp5	0.386338	2.1461	0.0221358
P70195	Proteasome subunit beta type-7	Psmb7	0.386178	1.71707	0.043482
Q923D2	Flavin reductase (NADPH)	Blvrb	0.385857	3.63074	0.00347242
Q8C570	mRNA export factor	Rae1	0.38474	2.46345	0.013961
P45878	Peptidyl-prolyl cis-trans isomerase FKBP2	Fkbp2	0.381913	3.51448	0.00398831
P29351	Tyrosine-protein phosphatase non-receptor type 6	Ptpn6	0.381747	4.14688	0.0020085
Q6DFW4	Nucleolar protein 58	Nop58	0.379559	5.77562	0.000611531
Q9Z1Q5	Chloride intracellular channel protein 1	Clic1	0.375315	4.82449	0.00115923
Q9D2V7	Coronin-7	Coro7	0.375096	3.36111	0.00466199
Q6ZWX6	Eukaryotic translation initiation factor 2 subunit 1	Eif2s1	0.373698	3.16385	0.00595882
Q9CYR0	Single-stranded DNA-binding protein, mitochondrial	Ssbp1	0.371955	3.17672	0.00591246
Q8BL66	Early endosome antigen 1	Eea1	0.369184	2.27948	0.0177508
Q99PT1	Rho GDP-dissociation inhibitor 1	Arhgdia	0.368582	3.97703	0.00248331
P35564	Calnexin	Canx	0.368388	4.17509	0.0020085
Q9DCH4	Eukaryotic translation initiation factor 3 subunit F	Eif3f	0.36537	2.91988	0.00799906
P83940	Elongin-C	Eloc	0.364169	2.05206	0.0253409
P68368	Tubulin alpha-4A chain	Tuba4a	0.362917	2.66612	0.0109689
Q99JF8	PC4 and SFRS1-interacting protein	Psip1	0.361822	2.3263	0.0168117
P12265	Beta-glucuronidase	Gusb	0.361008	4.80014	0.00115923
Q5SUA5	Unconventional myosin-Ig	Myo1g	0.358487	2.74831	0.0097556
Q9D880	Mitochondrial import inner membrane translocase subunit TIM50	Timm50	0.35719	3.36754	0.00466199
Q99KK7	Dipeptidyl peptidase 3	Dpp3	0.356006	2.23425	0.0192952
Q91YT0	NADH dehydrogenase [ubiquinone] flavoprotein 1, mitochondrial	Ndufv1	0.354283	1.80733	0.0372483
P19973	Lymphocyte-specific protein 1	Lsp1	0.353934	3.29584	0.00508721
P63073	Eukaryotic translation initiation factor 4E	Eif4e	0.352288	1.64528	0.0488629
P63323	40S ribosomal protein S12	Rps12	0.351781	2.84245	0.0087196
Q3THE2	Myosin regulatory light chain 12B	Myl12b	0.351528	3.71567	0.00317358
E9Q555	E3 ubiquitin-protein ligase RNF213	Rnf213	0.350343	2.2793	0.0177508
Q9EST5	Acidic leucine-rich nuclear phosphoprotein 32 family member B	Anp32b	0.348848	2.78279	0.00926869
O35857	Mitochondrial import inner membrane translocase subunit TIM44	Timm44	0.348048	1.84748	0.0353049
Q6PDG5	SWI/SNF complex subunit SMARCC2	Smarcc2	0.347678	3.31788	0.00494872
P47911	60S ribosomal protein L6	Rpl6	0.347169	4.33051	0.00186452
Q68FH4	N-acetylgalactosamine kinase	Galk2	0.346608	2.24255	0.0190177
O35593	26S proteasome non-ATPase regulatory subunit 14	Psmd14	0.346543	2.74583	0.00977096
Q9JJ28	Protein flightless-1 homolog	Flii	0.346337	3.06638	0.00653375
P35279	Ras-related protein Rab-6A	Rab6a	0.344501	2.66761	0.0109689
P21300	Aldose reductase-related protein 1	Akr1b7	0.34337	2.41393	0.0151117
O08795	Glucosidase 2 subunit beta	Prkcsh	0.342452	2.67673	0.0108297
Q60973	Histone-binding protein RBBP7	Rbbp7	0.341868	3.99384	0.00248331
Q62446	Peptidyl-prolyl cis-trans isomerase FKBP3	Fkbp3	0.341019	2.03481	0.0260293
Q91VI7	Ribonuclease inhibitor	Rnh1	0.34084	4.62478	0.00135856
Q99JI6	Ras-related protein Rap-1b	Rap1b	0.34046	3.43111	0.00439791
P08030	Adenine phosphoribosyltransferase	Aprt	0.340428	2.65268	0.0110248
Q9D7X3	Dual specificity protein phosphatase 3	Dusp3	0.339182	2.78448	0.00926869
P21107	Tropomyosin alpha-3 chain	Tpm3	0.338937	2.31174	0.0170728
Q62426	Cystatin-B	Cstb	0.337144	3.52049	0.00398831
Q9DBP5	UMP-CMP kinase	Cmpk1	0.337102	1.72417	0.043076
P97429	Annexin A4	Anxa4	0.337008	2.83417	0.00880994
Q8BJY1	26S proteasome non-ATPase regulatory subunit 5	Psmd5	0.33644	3.02696	0.00686144
O35841	Apoptosis inhibitor 5	Api5	0.336128	2.13402	0.0224955
Q80X50	Ubiquitin-associated protein 2-like	Ubap2l	0.335603	2.33701	0.0167509
Q9WV80	Sorting nexin-1	Snx1	0.332629	2.18524	0.0208687
Q3V3R1	Monofunctional C1-tetrahydrofolate synthase, mitochondrial	Mthfd1l	0.332036	3.16893	0.0059507
A2AN08	E3 ubiquitin-protein ligase UBR4	Ubr4	0.331514	1.95318	0.0297549
Q9JM90	Signal-transducing adaptor protein 1	Stap1	0.33105	2.72508	0.0100825
Q61166	Microtubule-associated protein RP/EB family member 1	Mapre1	0.330792	2.52858	0.0129095
P26638	Serine--tRNA ligase, cytoplasmic	Sars	0.330407	4.59542	0.001393
Q6PDM2	Serine/arginine-rich splicing factor 1	Srsf1	0.328164	3.07924	0.00642292
P01902	H-2 class I histocompatibility antigen, K-D alpha chain	H2-K1	0.327934	2.84444	0.0087196
Q9Z1F9	SUMO-activating enzyme subunit 2	Uba2	0.327001	2.04904	0.0254077
Q9WVA4	Transgelin-2	Tagln2	0.326597	3.84731	0.00278878
P70168	Importin subunit beta-1	Kpnb1	0.326558	2.86904	0.00856045
Q91YE6	Importin-9	Ipo9	0.325209	1.87059	0.0337935
P37040	NADPH--cytochrome P450 reductase	Por	0.323082	2.32808	0.0168117
Q91ZX7	Prolow-density lipoprotein receptor-related protein 1	Lrp1	0.322163	4.2007	0.0020085
Q9R1P4	Proteasome subunit alpha type-1	Psma1	0.322098	2.31579	0.0170186
P84099	60S ribosomal protein L19	Rpl19	0.321857	3.11375	0.00637218
Q9ERL7	Glia maturation factor gamma	Gmfg	0.32171	2.80931	0.00916169
P17918	Proliferating cell nuclear antigen	Pcna	0.321581	2.36658	0.0162247
Q9D6Z1	Nucleolar protein 56	Nop56	0.320524	3.08448	0.00642292
P49710	Hematopoietic lineage cell-specific protein	Hcls1	0.319949	2.97013	0.00723477
Q9CPY7	Cytosol aminopeptidase	Lap3	0.319505	2.38171	0.0157595
Q9CY58	Plasminogen activator inhibitor 1 RNA-binding protein	Serbp1	0.318175	1.80598	0.0372966
Q80X90	Filamin-B	Flnb	0.317678	2.88308	0.00840918
P21279	Guanine nucleotide-binding protein G(q) subunit alpha	Gnaq	0.316793	2.74039	0.00985341
Q8VDN2	Sodium/potassium-transporting ATPase subunit alpha-1	Atp1a1	0.316585	3.21168	0.00560862
P61255	60S ribosomal protein L26	Rpl26	0.315485	1.8136	0.0371183
Q9CQL1	Protein mago nashi homolog 2	Magohb	0.314924	2.05673	0.0251792
Q9Z130	Heterogeneous nuclear ribonucleoprotein D-like	Hnrnpdl	0.313881	3.44775	0.00435546
P35278	Ras-related protein Rab-5C	Rab5c	0.313566	2.44751	0.0143284
Q9EQH3	Vacuolar protein sorting-associated protein 35	Vps35	0.312427	2.33228	0.0167885
Q3TW96	UDP-N-acetylhexosamine pyrophosphorylase-like protein 1	Uap1l1	0.312192	1.69823	0.0448722
Q9Z1G3	V-type proton ATPase subunit C 1	Atp6v1c1	0.311279	2.10035	0.0236308
O55131	Septin-7	Septin7	0.31039	3.62471	0.00347242
Q99L47	Hsc70-interacting protein	St13	0.310238	2.31094	0.0170728
Q8BFY9	Transportin-1	Tnpo1	0.309968	1.93279	0.0308288
Q922K7	Probable 28S rRNA (cytosine-C(5))-methyltransferase	Nop2	0.308847	2.75841	0.00957111
P10639	Thioredoxin	Txn	0.308126	3.74407	0.00308338
P01897	H-2 class I histocompatibility antigen, L-D alpha chain	H2-L	0.30747	1.91288	0.0317466
Q8BL97	Serine/arginine-rich splicing factor 7	Srsf7	0.307454	2.21012	0.0199959
Q8CG48	Structural maintenance of chromosomes protein 2	Smc2	0.307392	3.02474	0.00686144
P46638	Ras-related protein Rab-11B	Rab11b	0.306825	2.14994	0.021993
Q9CR57	60S ribosomal protein L14	Rpl14	0.306041	2.32584	0.0168117
P68510	14-3-3 protein eta	Ywhah	0.304259	3.99817	0.00248331
Q9WTM5	RuvB-like 2	Ruvbl2	0.304223	2.84801	0.0087196
P06800	Receptor-type tyrosine-protein phosphatase C	Ptprc	0.304188	2.65523	0.0110248
Q9CZ30	Obg-like ATPase 1	Ola1	0.302123	2.47844	0.0136346
Q9WUK2	Eukaryotic translation initiation factor 4H	Eif4h	0.299926	1.72961	0.0426144
Q9WUU7	Cathepsin Z	Ctsz	0.299738	2.30802	0.0171426
O35639	Annexin A3	Anxa3	0.29872	3.70266	0.00317358
P60335	Poly(rC)-binding protein 1	Pcbp1	0.298015	2.78396	0.00926869
G3X972	Sec24-related gene family, member C (S. cerevisiae)	Sec24c	0.296923	2.62471	0.0114058
P27773	Protein disulfide-isomerase A3	Pdia3	0.296642	3.2002	0.00568894
Q9JII6	Alcohol dehydrogenase [NADP(+)]	Akr1a1	0.295754	3.41217	0.00447829
Q8BH43	Wiskott-Aldrich syndrome protein family member 2	Wasf2	0.295725	2.33684	0.0167509
P70460	Vasodilator-stimulated phosphoprotein	Vasp	0.295598	2.58412	0.0120273
Q80VA0	N-acetylgalactosaminyltransferase 7	Galnt7	0.294868	2.22334	0.0195407
Q9Z1Q9	Valine--tRNA ligase	Vars	0.294827	3.03165	0.00686144
P16675	Lysosomal protective protein	Ctsa	0.294582	2.50128	0.0133519
P28352	DNA-(apurinic or apyrimidinic site) endonuclease	Apex1	0.294294	2.06645	0.0248827
Q61316	Heat shock 70 kDa protein 4	Hspa4	0.293496	3.79437	0.00285751
Q8VEE4	Replication protein A 70 kDa DNA-binding subunit	Rpa1	0.292856	2.59249	0.0119948
Q501J6	Probable ATP-dependent RNA helicase DDX17	Ddx17	0.292193	3.97087	0.00248331
P26040	Ezrin	Ezr	0.292159	2.99158	0.00706725
Q8BH04	Phosphoenolpyruvate carboxykinase [GTP], mitochondrial	Pck2	0.291779	5.2599	0.000795078
Q99JW4	LIM and senescent cell antigen-like-containing domain protein 1	Lims1	0.290464	3.44936	0.00435546
Q8BGD9	Eukaryotic translation initiation factor 4B	Eif4b	0.290318	2.0864	0.0239867
Q8BWY3	Eukaryotic peptide chain release factor subunit 1	Etf1	0.28825	2.53057	0.0129095
P51859	Hepatoma-derived growth factor	Hdgf	0.288192	2.83089	0.00883632
Q810B6	Rabankyrin-5	Ankfy1	0.287117	2.53141	0.0129095
Q91VC3	Eukaryotic initiation factor 4A-III	Eif4a3	0.286876	1.63611	0.0496609
Q9D7N9	Adipocyte plasma membrane-associated protein	Apmap	0.286457	2.19633	0.0205396
Q8C1B7	Septin-11	Septin11	0.285789	3.99927	0.00248331
Q9WU78	Programmed cell death 6-interacting protein	Pdcd6ip	0.284097	4.30358	0.00192542
Q9QYF1	Retinol dehydrogenase 11	Rdh11	0.282475	2.26479	0.0182138
O70145	Neutrophil cytosol factor 2	Ncf2	0.281392	3.87388	0.00270463
P53810	Phosphatidylinositol transfer protein alpha isoform	Pitpna	0.279397	3.16258	0.00595882
Q01768	Nucleoside diphosphate kinase B	Nme2	0.278542	3.80517	0.00284856
Q8BGQ7	Alanine--tRNA ligase, cytoplasmic	Aars	0.27716	1.93858	0.0305864
P47811	Mitogen-activated protein kinase 14	Mapk14	0.276328	3.36155	0.00466199
Q3UKJ7	WD40 repeat-containing protein SMU1	Smu1	0.276223	3.91099	0.00269429
Q9CU62	Structural maintenance of chromosomes protein 1A	Smc1a	0.275918	2.63617	0.0113152
Q9Z1Z2	Serine-threonine kinase receptor-associated protein	Strap	0.274831	2.10593	0.023529
Q8JZQ9	Eukaryotic translation initiation factor 3 subunit B	Eif3b	0.274737	2.82053	0.00900876
O08808	Protein diaphanous homolog 1	Diaph1	0.274514	3.09631	0.00642292
Q8CI51	PDZ and LIM domain protein 5	Pdlim5	0.274511	2.25772	0.0184659
Q3UM45	Protein phosphatase 1 regulatory subunit 7	Ppp1r7	0.274133	2.28367	0.0177508
P60843	Eukaryotic initiation factor 4A-I	Eif4a1	0.27386	4.19755	0.0020085
Q9Z110	Delta-1-pyrroline-5-carboxylate synthase	Aldh18a1	0.272946	2.62899	0.0113769
Q9Z2W0	Aspartyl aminopeptidase	Dnpep	0.272884	3.63694	0.00347242
P31938	Dual specificity mitogen-activated protein kinase kinase 1	Map2k1	0.272307	2.13742	0.0223722
P26039	Talin-1	Tln1	0.271709	3.44713	0.00435546
Q91YH5	Atlastin-3	Atl3	0.271413	2.40631	0.0153338
Q9WV55	Vesicle-associated membrane protein-associated protein A	Vapa	0.271376	3.40778	0.00447829
P62331	ADP-ribosylation factor 6	Arf6	0.270297	2.8956	0.00821409
Q9QYJ0	DnaJ homolog subfamily A member 2	Dnaja2	0.269618	2.48615	0.0136346
P67984	60S ribosomal protein L22	Rpl22	0.268918	2.84337	0.0087196
P46664	Adenylosuccinate synthetase isozyme 2	Adss	0.268698	2.72855	0.0100432
Q99L45	Eukaryotic translation initiation factor 2 subunit 2	Eif2s2	0.268392	2.29468	0.0174379
Q91VR8	Protein BRICK1	Brk1	0.267783	1.87187	0.0337585
Q9CWK8	Sorting nexin-2	Snx2	0.267389	3.52075	0.00398831
Q6A4J8	Ubiquitin carboxyl-terminal hydrolase 7	Usp7	0.267296	1.63385	0.0497024
P08003	Protein disulfide-isomerase A4	Pdia4	0.264838	2.8954	0.00821409
Q99PL5	Ribosome-binding protein 1	Rrbp1	0.264256	2.1205	0.0229932
O54941	SWI/SNF-related matrix-associated actin-dependent regulator of chromatin subfamily E member 1	Smarce1	0.262609	1.71731	0.043482
Q04447	Creatine kinase B-type	Ckb	0.262096	2.97649	0.00723477
Q8BVI4	Dihydropteridine reductase	Qdpr	0.26158	2.77983	0.00926869
Q99LF4	tRNA-splicing ligase RtcB homolog	Rtcb	0.261578	3.45207	0.00435546
P62855	40S ribosomal protein S26	Rps26	0.261313	1.8174	0.0369305
Q9JJU8	SH3 domain-binding glutamic acid-rich-like protein	Sh3bgrl	0.261312	2.13978	0.0223486
Q9D1A2	Cytosolic non-specific dipeptidase	Cndp2	0.261054	2.38404	0.0157556
Q9QUM9	Proteasome subunit alpha type-6	Psma6	0.261018	2.35091	0.0166304
P10649	Glutathione S-transferase Mu 1	Gstm1	0.260742	1.99558	0.0276603
Q61656	Probable ATP-dependent RNA helicase DDX5	Ddx5	0.259197	4.08203	0.00222473
P46471	26S protease regulatory subunit 7	Psmc2	0.257167	3.83532	0.00278878
Q920A5	Retinoid-inducible serine carboxypeptidase	Scpep1	0.256494	2.00958	0.0269509
Q8K2T1	NmrA-like family domain-containing protein 1	Nmral1	0.256284	2.16039	0.0216907
P25206	DNA replication licensing factor MCM3	Mcm3	0.254714	2.0143	0.0268851
P63038	60 kDa heat shock protein, mitochondrial	Hspd1	0.254638	4.14462	0.0020085
Q9CWJ9	Bifunctional purine biosynthesis protein ATIC	Atic	0.252898	4.51844	0.00147837
Q9DBJ1	Phosphoglycerate mutase 1	Pgam1	0.252778	2.17293	0.0213113
Q8K1B8	Fermitin family homolog 3	Fermt3	0.252243	3.51821	0.00398831
O09131	Glutathione S-transferase omega-1	Gsto1	0.251658	3.61038	0.00354945
O08788	Dynactin subunit 1	Dctn1	0.251546	2.86903	0.00856045
Q61233	Plastin-2	Lcp1	0.251426	5.13826	0.000870833
Q8K183	Pyridoxal kinase	Pdxk	0.251223	1.67558	0.0465619
Q569Z6	Thyroid hormone receptor-associated protein 3	Thrap3	0.249775	1.90387	0.0320329
Q9CQC9	GTP-binding protein SAR1b	Sar1b	0.24831	1.82527	0.0365197
Q60930	Voltage-dependent anion-selective channel protein 2	Vdac2	0.247232	2.31277	0.0170728
Q9ES52	Phosphatidylinositol 3,4,5-trisphosphate 5-phosphatase 1	Inpp5d	0.246881	1.90157	0.0320782
P29452	Caspase-1	Casp1	0.246521	1.88624	0.0329107
P50429	Arylsulfatase B	Arsb	0.246155	2.89775	0.00821409
Q8K4Z5	Splicing factor 3A subunit 1	Sf3a1	0.245086	1.63363	0.0497024
P03975	IgE-binding protein	Iap	0.24485	2.30134	0.0173475
Q03265	ATP synthase subunit alpha, mitochondrial	Atp5f1a	0.243925	4.42439	0.00170921
A1L314	Macrophage-expressed gene 1 protein	Mpeg1	0.243296	3.29089	0.00510651
Q99KE1	NAD-dependent malic enzyme, mitochondrial	Me2	0.243034	3.10295	0.00640823
Q60692	Proteasome subunit beta type-6	Psmb6	0.241974	2.08544	0.0239867
P97371	Proteasome activator complex subunit 1	Psme1	0.241598	2.6468	0.0111189
Q9CPW4	Actin-related protein 2/3 complex subunit 5	Arpc5	0.240762	3.45027	0.00435546
Q9CY64	Biliverdin reductase A	Blvra	0.240737	2.86036	0.00864976
P67778	Prohibitin	Phb	0.238957	2.50787	0.0132789
Q9JHF5	V-type proton ATPase subunit a	Tcirg1	0.238361	4.91614	0.00106539
Q7TPR4	Alpha-actinin-1	Actn1	0.237777	2.48265	0.0136346
Q921F2	TAR DNA-binding protein 43	Tardbp	0.235186	2.58781	0.0120273
O08585	Clathrin light chain A	Clta	0.234076	1.90803	0.0318521
Q9JIF0	Protein arginine N-methyltransferase 1	Prmt1	0.233764	1.65099	0.0484344
P24527	Leukotriene A-4 hydrolase	Lta4h	0.233746	3.67826	0.00328884
Q9D0T1	NHP2-like protein 1	Snu13	0.23327	2.84339	0.0087196
P46467	Vacuolar protein sorting-associated protein 4B	Vps4b	0.232754	1.812	0.0371188
P43276	Histone H1.5	Hist1h1b	0.232133	1.89181	0.0326432
P19536	Cytochrome c oxidase subunit 5B, mitochondrial	Cox5b	0.231379	1.97572	0.0286275
P11103	Poly [ADP-ribose] polymerase 1	Parp1	0.230897	2.46861	0.0138602
P24270	Catalase	Cat	0.230796	2.15337	0.0219755
Q922B2	Aspartate--tRNA ligase, cytoplasmic	Dars	0.230516	2.53541	0.0129095
Q9Z0S1	3'(2'),5'-bisphosphate nucleotidase 1	Bpnt1	0.230346	2.34225	0.0167509
P14115	60S ribosomal protein L27a	Rpl27a	0.230326	3.0231	0.00686144
Q9D2G2	Dihydrolipoyllysine-residue succinyltransferase component of 2-oxoglutarate dehydrogenase complex, mitochondrial	Dlst	0.230206	1.71079	0.0438166
P63005	Platelet-activating factor acetylhydrolase IB subunit alpha	Pafah1b1	0.229736	2.39609	0.0155147
P99029	Peroxiredoxin-5, mitochondrial	Prdx5	0.229491	3.29721	0.00508721
P14211	Calreticulin	Calr	0.228569	2.71907	0.0101818
P14733	Lamin-B1	Lmnb1	0.228019	2.79791	0.009199
O88569	Heterogeneous nuclear ribonucleoproteins A2/B1	Hnrnpa2b1	0.227897	1.85009	0.0351593
P70372	ELAV-like protein 1	Elavl1	0.227676	3.26784	0.00518833
P11499	Heat shock protein HSP 90-beta	Hsp90ab1	0.226427	4.44506	0.00168798
Q64727	Vinculin	Vcl	0.226102	2.70466	0.0104
Q7TNV0	Protein DEK	Dek	0.225945	1.74264	0.0414989
Q8BMS9	Ras association domain-containing protein 2	Rassf2	0.22541	1.93253	0.0308288
Q62376	U1 small nuclear ribonucleoprotein 70 kDa	Snrnp70	0.225094	1.90821	0.0318521
Q8VH51	RNA-binding protein 39	Rbm39	0.22453	2.32763	0.0168117
Q9WUM4	Coronin-1C	Coro1c	0.223659	2.65574	0.0110248
P68040	Receptor of activated protein C kinase 1	Rack1	0.223636	3.00669	0.00693509
P01900	H-2 class I histocompatibility antigen, D-D alpha chain	H2-D1	0.223608	2.1047	0.023529
Q9D819	Inorganic pyrophosphatase	Ppa1	0.223265	2.02557	0.0263069
P61759	Prefoldin subunit 3	Vbp1	0.222593	2.19093	0.0206984
Q91VR2	ATP synthase subunit gamma, mitochondrial	Atp5f1c	0.222118	3.27139	0.00518833
Q9Z2U0	Proteasome subunit alpha type-7	Psma7	0.221371	1.78721	0.0382457
Q8BK67	Protein RCC2	Rcc2	0.221212	2.29956	0.0173475
Q8BTM8	Filamin-A	Flna	0.219576	2.5553	0.0125145
Q6WVG3	BTB/POZ domain-containing protein KCTD12	Kctd12	0.218649	2.35694	0.0164513
Q9D2R0	Acetoacetyl-CoA synthetase	Aacs	0.218488	2.39207	0.0156092
P24369	Peptidyl-prolyl cis-trans isomerase B	Ppib	0.218478	2.48202	0.0136346
Q64514	Tripeptidyl-peptidase 2	Tpp2	0.218257	2.96578	0.00727034
Q9CVB6	Actin-related protein 2/3 complex subunit 2	Arpc2	0.217653	2.64539	0.0111189
Q99KI0	Aconitate hydratase, mitochondrial	Aco2	0.217446	3.63885	0.00347242
P40124	Adenylyl cyclase-associated protein 1	Cap1	0.217371	2.028	0.0262717
P47738	Aldehyde dehydrogenase, mitochondrial	Aldh2	0.21701	2.48429	0.0136346
Q60854	Serpin B6	Serpinb6	0.216886	2.8651	0.00859685
Q9ET30	Transmembrane 9 superfamily member 3	Tm9sf3	0.21663	1.87293	0.0337406
P54775	26S protease regulatory subunit 6B	Psmc4	0.215823	2.28038	0.0177508
P43247	DNA mismatch repair protein Msh2	Msh2	0.215607	1.85152	0.0351102
E9Q7G0	Nuclear mitotic apparatus protein 1	Numa1	0.215356	2.58596	0.0120273
Q9DBR1	5-3 exoribonuclease 2	Xrn2	0.215328	1.80766	0.0372483
Q3UW53	Protein Niban	Niban1	0.21498	3.69896	0.00317358
Q9QUH0	Glutaredoxin-1	Glrx	0.21486	2.1303	0.0225842
P57759	Endoplasmic reticulum resident protein 29	Erp29	0.213741	1.85998	0.0344979
Q02053	Ubiquitin-like modifier-activating enzyme 1	Uba1	0.213736	2.85076	0.0087196
Q60597	2-oxoglutarate dehydrogenase, mitochondrial	Ogdh	0.213064	2.01178	0.0268964
P47226	Testin	Tes	0.213029	2.87578	0.00851022
Q9CQN1	Heat shock protein 75 kDa, mitochondrial	Trap1	0.211922	1.92197	0.0314618
O35643	AP-1 complex subunit beta-1	Ap1b1	0.211366	2.57155	0.0121798
Q9CX56	26S proteasome non-ATPase regulatory subunit 8	Psmd8	0.210509	3.21983	0.00555168
P32921	Tryptophan--tRNA ligase, cytoplasmic	Wars	0.210424	2.2458	0.0189316
Q9CR16	Peptidyl-prolyl cis-trans isomerase D	Ppid	0.2104	1.83641	0.036012
P11835	Integrin beta-2	Itgb2	0.210079	1.97527	0.0286275
P97369	Neutrophil cytosol factor 4	Ncf4	0.21006	3.32796	0.00491198
Q8R146	Acylamino-acid-releasing enzyme	Apeh	0.208998	2.0499	0.0254077
P29416	Beta-hexosaminidase subunit alpha	Hexa	0.208978	1.90829	0.0318521
Q8C898	RIKEN cDNA C130026I21 gene	C130026I21Rik	0.208328	1.82466	0.0365197
P19096	Fatty acid synthase	Fasn	0.208256	3.12785	0.00632999
Q9QXS1	Plectin	Plec	0.2082	2.89958	0.00821409
Q8BPU7	Engulfment and cell motility protein 1	Elmo1	0.206705	1.90843	0.0318521
Q9WUA3	ATP-dependent 6-phosphofructokinase, platelet type	Pfkp	0.206624	4.55633	0.00146325
P62192	26S protease regulatory subunit 4	Psmc1	0.205927	2.41561	0.0150985
Q8VIJ6	Splicing factor, proline- and glutamine-rich	Sfpq	0.20568	2.18519	0.0208687
Q8BMS1	Trifunctional enzyme subunit alpha, mitochondrial	Hadha	0.205464	3.78364	0.00288989
Q62167	ATP-dependent RNA helicase DDX3X	Ddx3x	0.205295	1.79548	0.0377994
Q8BKC5	Importin-5	Ipo5	0.205146	2.46248	0.013961
Q9Z0N1	Eukaryotic translation initiation factor 2 subunit 3, X-linked	Eif2s3x	0.202971	2.03356	0.0260482
O35326	Serine/arginine-rich splicing factor 5	Srsf5	0.201288	2.65886	0.0110248
Q8R016	Bleomycin hydrolase	Blmh	0.200163	4.33419	0.00186452
P53994	Ras-related protein Rab-2A	Rab2a	0.198638	1.63229	0.0497755
P42125	Enoyl-CoA delta isomerase 1, mitochondrial	Eci1	0.198249	1.77616	0.0390976
Q9D8N0	Elongation factor 1-gamma	Eef1g	0.197412	2.78971	0.00926869
Q91W50	Cold shock domain-containing protein E1	Csde1	0.196998	2.02019	0.026579
P97855	Ras GTPase-activating protein-binding protein 1	G3bp1	0.196866	2.99526	0.00704471
P61164	Alpha-centractin	Actr1a	0.196848	1.74476	0.0413684
Q9CQ60	6-phosphogluconolactonase	Pgls	0.196478	2.05828	0.0251442
Q61191	Host cell factor 1	Hcfc1	0.196394	1.62965	0.0499316
O88543	COP9 signalosome complex subunit 3	Cops3	0.196065	1.77127	0.0394004
Q61578	NADPH:adrenodoxin oxidoreductase, mitochondrial	Fdxr	0.195954	2.77966	0.00926869
Q8VDM4	26S proteasome non-ATPase regulatory subunit 2	Psmd2	0.195532	1.65836	0.0478045
P97310	DNA replication licensing factor MCM2	Mcm2	0.194986	2.59682	0.0119442
Q8R050	Eukaryotic peptide chain release factor GTP-binding subunit ERF3A	Gspt1	0.194856	1.826	0.0365197
P50518	V-type proton ATPase subunit E 1	Atp6v1e1	0.194753	2.97131	0.00723477
Q6P1B1	Xaa-Pro aminopeptidase 1	Xpnpep1	0.19438	1.77418	0.0392065
Q99JY9	Actin-related protein 3	Actr3	0.193393	3.36706	0.00466199
Q791V5	Mitochondrial carrier homolog 2	Mtch2	0.193299	2.16664	0.02157
Q921M3	Splicing factor 3B subunit 3	Sf3b3	0.193219	2.05835	0.0251442
Q11011	Puromycin-sensitive aminopeptidase	Npepps	0.192825	2.04552	0.0255043
P57780	Alpha-actinin-4	Actn4	0.192424	2.33876	0.0167509
P11983	T-complex protein 1 subunit alpha	Tcp1	0.187263	2.00604	0.0271149
O55029	Coatomer subunit beta	Copb2	0.186442	2.0722	0.0246199
Q5SUR0	Phosphoribosylformylglycinamidine synthase	Pfas	0.186378	2.41635	0.0150985
Q9QZD9	Eukaryotic translation initiation factor 3 subunit I	Eif3i	0.186207	2.22998	0.0193832
P51863	V-type proton ATPase subunit d 1	Atp6v0d1	0.185859	1.71623	0.043482
P62196	26S protease regulatory subunit 8	Psmc5	0.18539	1.9208	0.0314836
Q78PY7	Staphylococcal nuclease domain-containing protein 1	Snd1	0.185155	2.19087	0.0206984
Q9D0F9	Phosphoglucomutase-1	Pgm1	0.184811	1.79547	0.0377994
Q9JLJ2	4-trimethylaminobutyraldehyde dehydrogenase	Aldh9a1	0.184083	2.18279	0.0209335
P39054	Dynamin-2	Dnm2	0.183154	2.07843	0.0243228
Q6PHZ2	Calcium/calmodulin-dependent protein kinase type II subunit delta	Camk2d	0.182666	2.44231	0.0144572
P26443	Glutamate dehydrogenase 1, mitochondrial	Glud1	0.181147	3.12448	0.00633846
Q9CQR2	40S ribosomal protein S21	Rps21	0.180015	2.01196	0.0268964
P07901	Heat shock protein HSP 90-alpha	Hsp90aa1	0.179623	3.01436	0.00692485
Q6PB66	Leucine-rich PPR motif-containing protein, mitochondrial	Lrpprc	0.17792	1.91348	0.0317466
Q8VDJ3	Vigilin	Hdlbp	0.177915	1.9178	0.0315758
Q9D0E1	Heterogeneous nuclear ribonucleoprotein M	Hnrnpm	0.177732	2.38307	0.0157556
Q9D906	Ubiquitin-like modifier-activating enzyme ATG7	Atg7	0.177506	2.21152	0.0199806
O08810	116 kDa U5 small nuclear ribonucleoprotein component	Eftud2	0.176789	2.79796	0.009199
Q6ZQM8	UDP-glucuronosyltransferase 1-7C	Ugt1a7c	0.175312	2.36805	0.0162163
P14152	Malate dehydrogenase, cytoplasmic	Mdh1	0.175084	2.16314	0.0216907
P62334	26S protease regulatory subunit 10B	Psmc6	0.174331	3.07271	0.00647668
Q60710	Deoxynucleoside triphosphate triphosphohydrolase SAMHD1	Samhd1	0.173987	1.89031	0.0326673
P42932	T-complex protein 1 subunit theta	Cct8	0.173923	2.55873	0.0124587
P61089	Ubiquitin-conjugating enzyme E2 N	Ube2n	0.173078	2.34326	0.0167509
E9Q634	Unconventional myosin-Ie	Myo1e	0.172729	1.79426	0.0378366
P48678	Prelamin-A/C	Lmna	0.172726	2.09111	0.0239411
Q60932	Voltage-dependent anion-selective channel protein 1	Vdac1	0.170725	3.58686	0.00366643
Q9DB20	ATP synthase subunit O, mitochondrial	Atp5o	0.17017	2.7718	0.00931945
Q99J77	Sialic acid synthase	Nans	0.170084	1.72108	0.0432342
P80313	T-complex protein 1 subunit eta	Cct7	0.16923	3.53595	0.00395246
O55023	Inositol monophosphatase 1	Impa1	0.169064	2.06568	0.0248827
Q8VCN5	Cystathionine gamma-lyase	Cth	0.167644	1.66756	0.0470359
Q8CGK3	Lon protease homolog, mitochondrial	Lonp1	0.167577	2.03634	0.0259934
P51432	1-phosphatidylinositol 4,5-bisphosphate phosphodiesterase beta-3	Plcb3	0.167313	1.66858	0.0470038
Q62448	Eukaryotic translation initiation factor 4 gamma 2	Eif4g2	0.166931	2.33782	0.0167509
Q9Z1N5	Spliceosome RNA helicase Ddx39b	Ddx39b	0.166173	2.46145	0.013961
Q9CZU6	Citrate synthase, mitochondrial	Cs	0.164345	1.81268	0.0371188
Q00612	Glucose-6-phosphate 1-dehydrogenase X	G6pdx	0.162907	2.57682	0.0121164
P08113	Endoplasmin	Hsp90b1	0.161048	2.36085	0.0163935
P45376	Aldose reductase	Akr1b1	0.15776	2.33237	0.0167885
Q3U1J4	DNA damage-binding protein 1	Ddb1	0.157026	1.7865	0.0382457
P08905	Lysozyme C-2	Lyz2	0.155582	2.28706	0.0176631
A6PWS5	Actin-depolymerizing factor	Gsn	0.154321	2.29376	0.0174379
Q60931	Voltage-dependent anion-selective channel protein 3	Vdac3	0.152358	2.51777	0.0131074
O08807	Peroxiredoxin-4	Prdx4	0.151939	2.27316	0.0179576
Q920L1	Fatty acid desaturase 1	Fads1	0.151326	2.65355	0.0110248
Q8BFR5	Elongation factor Tu, mitochondrial	Tufm	0.147571	2.15066	0.021993
Q9R0P3	S-formylglutathione hydrolase	Esd	0.142967	2.10635	0.023529
P20060	Beta-hexosaminidase subunit beta	Hexb	0.141046	1.95708	0.0296094
O35609	Secretory carrier-associated membrane protein 3	Scamp3	0.140718	2.70461	0.0104
P61161	Actin-related protein 2	Actr2	0.139956	1.64115	0.0492481
P24452	Macrophage-capping protein	Capg	0.139146	1.95598	0.0296237
O35286	Pre-mRNA-splicing factor ATP-dependent RNA helicase DHX15	Dhx15	0.137137	2.22928	0.0193832
Q9DCD0	6-phosphogluconate dehydrogenase, decarboxylating	Pgd	0.13637	1.8033	0.0373918
Q5XJY5	Coatomer subunit delta	Arcn1	0.136253	3.70444	0.00317358
Q9D0I9	Arginine--tRNA ligase, cytoplasmic	Rars	0.13581	1.91875	0.0315698
P97311	DNA replication licensing factor MCM6	Mcm6	0.135653	1.65649	0.0479313
P32020	Non-specific lipid-transfer protein	Scp2	0.135558	1.93726	0.0306173
Q9QXX4	Calcium-binding mitochondrial carrier protein Aralar2	Slc25a13	0.135456	3.73827	0.00308475
P09405	Nucleolin	Ncl	0.132697	3.17463	0.00591246
P40142	Transketolase	Tkt	0.132505	3.05804	0.00659884
O88844	Isocitrate dehydrogenase [NADP] cytoplasmic	Idh1	0.129995	1.7917	0.0379922
Q8BG32	26S proteasome non-ATPase regulatory subunit 11	Psmd11	0.128453	1.95822	0.0296094
Q9QZE5	Coatomer subunit gamma-1	Copg1	0.126763	2.68099	0.0107661
P09411	Phosphoglycerate kinase 1	Pgk1	0.125804	1.62952	0.0499316
Q99K48	Non-POU domain-containing octamer-binding protein	Nono	0.119906	1.97998	0.0284358
Q9QUJ7	Long-chain-fatty-acid--CoA ligase 4	Acsl4	0.118823	1.6856	0.0459623
Q9QYA2	Mitochondrial import receptor subunit TOM40 homolog	Tomm40	0.116309	1.68365	0.0460908
P10711	Transcription elongation factor A protein 1	Tcea1	0.114401	1.82036	0.0367476
P97461	40S ribosomal protein S5	Rps5	0.114044	2.66303	0.0110049
P80315	T-complex protein 1 subunit delta	Cct4	0.110973	1.63445	0.0497024
Q922J9	Fatty acyl-CoA reductase 1	Far1	0.110554	2.0997	0.0236308
P80318	T-complex protein 1 subunit gamma	Cct3	0.103929	2.33311	0.0167885
P08249	Malate dehydrogenase, mitochondrial	Mdh2	0.103723	2.08916	0.0239411
P46460	Vesicle-fusing ATPase	Nsf	0.0992255	2.54245	0.0128465
Q8VDD5	Myosin-9	Myh9	0.0936193	2.31796	0.0169794
Q9JHU4	Cytoplasmic dynein 1 heavy chain 1	Dync1h1	0.0891809	2.20879	0.020008
Q68FD5	Clathrin heavy chain 1	Cltc	0.0881782	1.82096	0.0367476
Q8CGC7	Bifunctional glutamate/proline--tRNA ligase	Eprs	0.0838599	1.83525	0.0360406
P58252	Elongation factor 2	Eef2	0.0437942	1.8833	0.0330708
P26041	Moesin	Msn	-0.0489979	1.73742	0.0419278
P14206	40S ribosomal protein SA	Rpsa	-0.0988832	2.11129	0.0233783
Q8CAQ8	MICOS complex subunit Mic60	Immt	-0.100045	1.82745	0.0365197
Q8BH95	Enoyl-CoA hydratase, mitochondrial	Echs1	-0.113439	2.02974	0.0262223
Q9EQK5	Major vault protein	Mvp	-0.121037	2.2178	0.0197427
Q3TBD2	Rho GTPase-activating protein 45	Arhgap45	-0.137915	2.02596	0.0263069
Q9Z204	Heterogeneous nuclear ribonucleoproteins C1/C2	Hnrnpc	-0.139799	1.811	0.0371372
Q9CZX8	40S ribosomal protein S19	Rps19	-0.149623	2.70035	0.0104607
Q9CZN7	Serine hydroxymethyltransferase	Shmt2	-0.151599	2.52443	0.0129505
Q9DCW4	Electron transfer flavoprotein subunit beta	Etfb	-0.160072	1.9024	0.0320782
Q9Z0M5	Lysosomal acid lipase/cholesteryl ester hydrolase	Lipa	-0.173454	3.4933	0.00414657
Q99N69	Leupaxin	Lpxn	-0.177733	2.08919	0.0239411
P52480	Pyruvate kinase PKM	Pkm	-0.182006	2.67484	0.0108346
P27659	60S ribosomal protein L3	Rpl3	-0.182196	2.50851	0.0132789
P35979	60S ribosomal protein L12	Rpl12	-0.188792	1.98506	0.0282212
O70194	Eukaryotic translation initiation factor 3 subunit D	Eif3d	-0.18905	1.81654	0.0369354
P62702	40S ribosomal protein S4, X isoform	Rps4x	-0.197147	1.66931	0.0470027
Q9DB77	Cytochrome b-c1 complex subunit 2, mitochondrial	Uqcrc2	-0.200345	1.89146	0.0326432
P62281	40S ribosomal protein S11	Rps11	-0.21282	2.01137	0.0268964
Q9D1G1	Ras-related protein Rab-1B	Rab1b	-0.2194	1.98371	0.0282511
P45377	Aldose reductase-related protein 2	Akr1b8	-0.247118	2.65233	0.0110248
P05213	Tubulin alpha-1B chain	Tuba1b	-0.248032	1.83227	0.0362215
Q8BK64	Activator of 90 kDa heat shock protein ATPase homolog 1	Ahsa1	-0.248962	2.0035	0.0272174
Q62425	Cytochrome c oxidase subunit NDUFA4	Ndufa4	-0.24964	2.57929	0.0120897
Q9JKC8	AP-3 complex subunit mu-1	Ap3m1	-0.250985	1.68049	0.0462713
Q9DBS1	Transmembrane protein 43	Tmem43	-0.258976	1.69247	0.045394
Q9D0M3	Cytochrome c1, heme protein, mitochondrial	Cyc1	-0.261288	1.67191	0.0468002
P62267	40S ribosomal protein S23	Rps23	-0.270585	2.33785	0.0167509
Q99P88	Nuclear pore complex protein Nup155	Nup155	-0.270914	1.65053	0.0484344
P51881	ADP/ATP translocase 2	Slc25a5	-0.271476	3.10066	0.00640823
P25444	40S ribosomal protein S2	Rps2	-0.278957	2.81828	0.00901468
P56480	ATP synthase subunit beta, mitochondrial	Atp5b	-0.288554	2.56126	0.0124289
F7DBB3	AHNAK nucleoprotein 2	Ahnak2	-0.295364	3.43102	0.00439791
P17225	Polypyrimidine tract-binding protein 1	Ptbp1	-0.29538	3.02691	0.00686144
P31230	Aminoacyl tRNA synthase complex-interacting multifunctional protein 1	Aimp1	-0.295691	2.13889	0.0223486
Q9JIF7	Coatomer subunit beta	Copb1	-0.297625	3.57424	0.00369502
P16858	Glyceraldehyde-3-phosphate dehydrogenase	Gapdh	-0.300409	2.80687	0.00917217
P17182	Alpha-enolase	Eno1	-0.313406	2.78252	0.00926869
P05063	Fructose-bisphosphate aldolase C	Aldoc	-0.315631	3.13715	0.00623611
P62315	Small nuclear ribonucleoprotein Sm D1	Snrpd1	-0.3183	2.40376	0.0153785
P35550	rRNA 2-O-methyltransferase fibrillarin	Fbl	-0.324765	1.94383	0.0303407
O55142	60S ribosomal protein L35a	Rpl35a	-0.335866	2.48809	0.0136346
O70133	ATP-dependent RNA helicase A	Dhx9	-0.337315	3.80983	0.00284856
P62889	60S ribosomal protein L30	Rpl30	-0.337455	2.47971	0.0136346
P62849	40S ribosomal protein S24	Rps24	-0.338307	3.20936	0.00560862
P19253	60S ribosomal protein L13a	Rpl13a	-0.338987	2.93866	0.00769943
P62317	Small nuclear ribonucleoprotein Sm D2	Snrpd2	-0.341315	3.04406	0.00676106
Q8BG07	Phospholipase D4	Pld4	-0.349083	1.79576	0.0377994
Q9D8E6	60S ribosomal protein L4	Rpl4	-0.349264	2.10388	0.023529
Q6ZWV3	60S ribosomal protein L10	Rpl10	-0.350957	2.50362	0.0133365
O89023	Tripeptidyl-peptidase 1	Tpp1	-0.358283	1.70787	0.0439617
Q99020	Heterogeneous nuclear ribonucleoprotein A/B	Hnrnpab	-0.358707	2.6004	0.0118888
Q91V41	Ras-related protein Rab-14	Rab14	-0.361218	2.28198	0.0177508
Q9DBG6	Dolichyl-diphosphooligosaccharide--protein glycosyltransferase subunit 2	Rpn2	-0.367437	2.53174	0.0129095
Q61171	Peroxiredoxin-2	Prdx2	-0.37574	2.84063	0.0087196
P62806	Histone H4	Hist1h4a	-0.380436	4.66995	0.00134097
Q9CPR4	60S ribosomal protein L17	Rpl17	-0.3931	2.53698	0.0129095
Q9JJI8	60S ribosomal protein L38	Rpl38	-0.394928	3.26997	0.00518833
Q8VHM5	Heterogeneous nuclear ribonucleoprotein R	Hnrnpr	-0.397418	2.68263	0.0107661
P23492	Purine nucleoside phosphorylase	Pnp	-0.401126	2.27193	0.0179627
Q3TEA8	Heterochromatin protein 1-binding protein 3	Hp1bp3	-0.401435	1.82605	0.0365197
O88958	Glucosamine-6-phosphate isomerase 1	Gnpda1	-0.404792	2.05232	0.0253409
P62301	40S ribosomal protein S13	Rps13	-0.404818	3.26866	0.00518833
P60710	Actin, cytoplasmic 1	Actb	-0.406032	2.24164	0.0190177
Q9CR51	V-type proton ATPase subunit G 1	Atp6v1g1	-0.406898	2.91402	0.00806694
P13439	Uridine 5-monophosphate synthase	Umps	-0.412488	1.71561	0.043482
Q9R0Q7	Prostaglandin E synthase 3	Ptges3	-0.417987	2.05919	0.0251442
Q61990	Poly(rC)-binding protein 2	Pcbp2	-0.418562	2.42588	0.0149238
P62918	60S ribosomal protein L8	Rpl8	-0.42526	2.10354	0.023529
P99024	Tubulin beta-5 chain	Tubb5	-0.429359	3.98086	0.00248331
Q9R1P1	Proteasome subunit beta type-3	Psmb3	-0.440541	2.29479	0.0174379
P62858	40S ribosomal protein S28	Rps28	-0.454562	1.66222	0.0474606
O08583	THO complex subunit 4	Alyref	-0.455641	1.79951	0.0376516
Q8CGP2	Histone H2B type 1-P	Hist1h2bp	-0.474597	2.11638	0.0231589
Q9WUM5	Succinyl-CoA ligase [ADP/GDP-forming] subunit alpha, mitochondrial	Suclg1	-0.483875	2.71207	0.0103053
P68372	Tubulin beta-4B chain	Tubb4b	-0.493584	3.58084	0.00367808
Q922P9	Putative oxidoreductase GLYR1	Glyr1	-0.494208	1.83932	0.0358386
Q99LD4	COP9 signalosome complex subunit 1	Gps1	-0.514234	1.71441	0.0435276
O35864	COP9 signalosome complex subunit 5	Cops5	-0.54888	2.32577	0.0168117
Q8CGP6	Histone H2A type 1-H	H2ac12	-0.549143	2.12411	0.0228553
O70251	Elongation factor 1-beta	Eef1b	-0.5583	3.87738	0.00270463
Q8K297	Procollagen galactosyltransferase 1	Colgalt1	-0.56443	2.15013	0.021993
P63028	Translationally-controlled tumor protein	Tpt1	-0.566793	2.77227	0.00931945
P62270	40S ribosomal protein S18	Rps18	-0.581581	3.23587	0.00538802
P62900	60S ribosomal protein L31	Rpl31	-0.60702	1.68119	0.0462713
P62245	40S ribosomal protein S15a	Rps15a	-0.613547	3.83785	0.00278878
P51410	60S ribosomal protein L9	Rpl9	-0.626098	3.58789	0.00366643
P62141	Serine/threonine-protein phosphatase PP1-beta catalytic subunit	Ppp1cb	-0.653231	3.03695	0.00683379
Q9D0F3	Protein ERGIC-53	Lman1	-0.659822	1.88185	0.0331178
Q8BP67	60S ribosomal protein L24	Rpl24	-0.678957	3.95518	0.00251755
P49722	Proteasome subunit alpha type-2	Psma2	-0.678974	3.31116	0.004987
P27661	Histone H2AX	H2afx	-0.68995	2.16069	0.0216907
Q9WV54	Acid ceramidase	Asah1	-0.690999	2.77213	0.00931945
P10126	Elongation factor 1-alpha 1	Eef1a1	-0.750509	5.61924	0.000611531
P49312	Heterogeneous nuclear ribonucleoprotein A1	Hnrnpa1	-0.753099	2.4477	0.0143284
Q9WTX5	S-phase kinase-associated protein 1	Skp1	-0.756435	1.80852	0.0372483
Q9DCA5	Ribosome biogenesis protein BRX1 homolog	Brix1	-0.773229	2.53575	0.0129095
Q9D892	Inosine triphosphate pyrophosphatase	Itpa	-0.784212	2.38837	0.0156552
Q91V12	Cytosolic acyl coenzyme A thioester hydrolase	Acot7	-0.801514	2.40087	0.0154276
Q9QUI0	Transforming protein RhoA	Rhoa	-0.808802	4.52271	0.00147837
Q8R2Y8	Peptidyl-tRNA hydrolase 2, mitochondrial	Ptrh2	-0.813694	3.43749	0.00439791
P26516	26S proteasome non-ATPase regulatory subunit 7	Psmd7	-0.815561	3.01041	0.00692843
Q9WTI7	Unconventional myosin-Ic	Myo1c	-0.817867	2.84621	0.0087196
Q9ESP1	Stromal cell-derived factor 2-like protein 1	Sdf2l1	-0.847231	1.76407	0.0398548
P84228	Histone H3.2	H3c2	-0.862863	3.76727	0.00296142
P62305	Small nuclear ribonucleoprotein E	Snrpe	-0.866331	3.08737	0.00642292
P62830	60S ribosomal protein L23	Rpl23	-0.878342	4.15425	0.0020085
Q60668	Heterogeneous nuclear ribonucleoprotein D0	Hnrnpd	-0.879121	2.68895	0.0106541
B9EJ86	Oxysterol-binding protein	Osbpl8	-0.893961	2.62706	0.0113858
Q9CX86	Heterogeneous nuclear ribonucleoprotein A0	Hnrnpa0	-0.961198	3.62848	0.00347242
Q60631	Growth factor receptor-bound protein 2	Grb2	-0.984778	2.22902	0.0193832
Q61263	Sterol O-acyltransferase 1	Soat1	-1.02043	2.39091	0.0156092
P11370	Retrovirus-related Env polyprotein from Fv-4 locus	Fv4	-1.04517	3.19609	0.00570393
Q8JZU2	Tricarboxylate transport protein, mitochondrial	Slc25a1	-1.08669	2.2234	0.0195407
O35855	Branched-chain-amino-acid aminotransferase, mitochondrial	Bcat2	-1.24931	1.78681	0.0382457
Q5SW88	RAB1A, member RAS oncogene family	Rab1a	-1.33828	4.91806	0.00106539
Q9DB73	NADH-cytochrome b5 reductase 1	Cyb5r1	-1.42847	2.80031	0.009199
P63082	V-type proton ATPase 16 kDa proteolipid subunit	Atp6v0c	-1.50562	6.29192	0.000611531
Q3THW5	Histone H2A.V	H2az2	-1.67771	3.36933	0.00466199
P63254	Cysteine-rich protein 1	Crip1	-2.1221	4.88982	0.00106539
P14069	Protein S100-A6	S100a6	-2.22039	3.05708	0.00659884
Q64523	Histone H2A type 2-C	H2ac20	-5.25511	4.07411	0.00222473

## Sheet: Table S3
Table S3. List of differentially up-regulated host proteins in M. bovis BCG-WT respective to the BCG-ΔpknG mutant during RAW 264.7 macrophage infection
UniProt ID	Protein name	Gene	Log2(fold-change)	-Log10(p-value)	q-value
Q99KN9	Clathrin interactor 1	Clint1	2.14961	3.11911	0.00634163
Q9Z0J0	Epididymal secretory protein E1	Npc2	2.14698	3.37483	0.00466199
Q9QZS3	Protein numb homolog	Numb	1.54035	1.74746	0.0411839
Q9DBT5	AMP deaminase 2	Ampd2	1.53464	1.91356	0.0317466
Q99P72	Reticulon-4	Rtn4	1.4455	1.67827	0.0463525
Q62048	Astrocytic phosphoprotein PEA-15	Pea15	1.29928	2.62216	0.0114312
Q8K124	Pleckstrin homology domain-containing family O member 2	Plekho2	1.15847	1.95751	0.0296094
P62307	Small nuclear ribonucleoprotein F	Snrpf	1.01839	3.47071	0.00432549
Q8C2Q3	RNA-binding protein 14	Rbm14	0.94722	1.96013	0.0295824
P15379	CD44 antigen	Cd44	0.931031	4.148	0.0020085
P61982	14-3-3 protein gamma	Ywhag	0.927382	3.11118	0.00637218
O35215	D-dopachrome decarboxylase	Ddt	0.923986	4.88796	0.00106539
P43275	Histone H1.1	Hist1h1a	0.855628	1.76292	0.0398548
Q921N6	Probable ATP-dependent RNA helicase DDX27	Ddx27	0.846946	2.48485	0.0136346
Q9DB34	Charged multivesicular body protein 2a	Chmp2a	0.777907	1.66237	0.0474606
P24668	Cation-dependent mannose-6-phosphate receptor	M6pr	0.76154	2.79069	0.00926869
O88456	Calpain small subunit 1	Capns1	0.74992	5.21918	0.000795078
Q62433	Protein NDRG1	Ndrg1	0.738301	1.8409	0.0357757
B1AZI6	THO complex subunit 2	Thoc2	0.716794	1.90639	0.0319096
Q505F5	Leucine-rich repeat-containing protein 47	Lrrc47	0.712479	2.47095	0.0138286
P11031	Activated RNA polymerase II transcriptional coactivator p15	Sub1	0.706113	1.7648	0.0398548
Q9Z2X1	Heterogeneous nuclear ribonucleoprotein F	Hnrnpf	0.689472	5.07841	0.00091621
P42225	Signal transducer and activator of transcription 1	Stat1	0.678195	2.31887	0.0169794
Q9D1J3	SAP domain-containing ribonucleoprotein	Sarnp	0.671164	3.96868	0.00248331
Q9DBG5	Perilipin-3	Plin3	0.669991	4.35932	0.00186452
P62862	40S ribosomal protein S30	Fau	0.652086	3.80875	0.00284856
P47757	F-actin-capping protein subunit beta	Capzb	0.641392	5.83513	0.000611531
P26883	Peptidyl-prolyl cis-trans isomerase FKBP1A	Fkbp1a	0.618274	3.25867	0.00522279
Q99KV1	DnaJ homolog subfamily B member 11	Dnajb11	0.612963	2.48622	0.0136346
Q3UJB0	Splicing factor 3b, subunit 2	Sf3b2	0.608959	3.34273	0.00478571
G3X8U3	Queuosine salvage protein	2210016F16Rik	0.605921	4.14586	0.0020085
Q9D898	Actin-related protein 2/3 complex subunit 5-like protein	Arpc5l	0.593018	4.22197	0.0020085
Q9D8Y0	EF-hand domain-containing protein D2	Efhd2	0.583498	3.88091	0.00270463
Q60817	Nascent polypeptide-associated complex subunit alpha	Naca	0.576253	2.52723	0.0129095
Q9CX34	Suppressor of G2 allele of SKP1 homolog	Sugt1	0.558099	2.7386	0.00985365
Q61543	Golgi apparatus protein 1	Glg1	0.557246	2.58737	0.0120273
O35685	Nuclear migration protein nudC	Nudc	0.556529	3.86793	0.00270463
Q9WUP7	Ubiquitin carboxyl-terminal hydrolase isozyme L5	Uchl5	0.543463	4.26854	0.0020085
Q64105	Sepiapterin reductase	Spr	0.541053	3.15252	0.00605867
Q9D5V5	Cullin-5	Cul5	0.540482	3.00944	0.00692843
Q3UZ39	Leucine-rich repeat flightless-interacting protein 1	Lrrfip1	0.539298	3.2501	0.0052888
Q01853	Transitional endoplasmic reticulum ATPase	Vcp	0.537546	5.36208	0.000749595
P62259	14-3-3 protein epsilon	Ywhae	0.536707	4.07334	0.00222473
P62774	Myotrophin	Mtpn	0.528834	5.55502	0.000611531
Q9CQW9	Interferon-induced transmembrane protein 3	Ifitm3	0.527364	1.94232	0.0303848
Q9CT10	Ran-binding protein 3	Ranbp3	0.52647	2.51622	0.0131111
O70172	Phosphatidylinositol 5-phosphate 4-kinase type-2 alpha	Pip4k2a	0.526144	2.09213	0.0239383
Q61029	Lamina-associated polypeptide 2, isoforms beta/delta/epsilon/gamma	Tmpo	0.524705	3.55258	0.00384357
P50396	Rab GDP dissociation inhibitor alpha	Gdi1	0.524153	3.08353	0.00642292
P58044	Isopentenyl-diphosphate Delta-isomerase 1	Idi1	0.523897	3.66449	0.00335489
Q9CPU0	Lactoylglutathione lyase	Glo1	0.514308	2.29942	0.0173475
P10605	Cathepsin B	Ctsb	0.512197	3.89774	0.00270463
P17047	Lysosome-associated membrane glycoprotein 2	Lamp2	0.510705	2.90296	0.00821409
Q922R8	Protein disulfide-isomerase A6	Pdia6	0.507578	4.64167	0.00135856
P11438	Lysosome-associated membrane glycoprotein 1	Lamp1	0.501374	3.37894	0.00466199
Q8BFR4	N-acetylglucosamine-6-sulfatase	Gns	0.499264	2.35684	0.0164513
O35737	Heterogeneous nuclear ribonucleoprotein H	Hnrnph1	0.49767	3.89176	0.00270463
P97372	Proteasome activator complex subunit 2	Psme2	0.496111	3.92581	0.00264801
O88544	COP9 signalosome complex subunit 4	Cops4	0.495992	1.76247	0.0398548
Q6P5H2	Nestin	Nes	0.492785	2.48069	0.0136346
Q8BGS2	BolA-like protein 2	Bola2	0.484074	2.41904	0.0150695
Q8BHG1	Nardilysin	Nrd1	0.482972	3.08146	0.00642292
Q99K70	Ras-related GTP-binding protein C	Rragc	0.481173	2.61613	0.011549
P56959	RNA-binding protein FUS	Fus	0.476182	2.69264	0.0106057
Q64433	10 kDa heat shock protein, mitochondrial	Hspe1	0.475688	4.34279	0.00186452
O08915	AH receptor-interacting protein	Aip	0.475411	2.58305	0.0120273
Q8K2Q9	Shootin-1	Kiaa1598	0.46945	2.16006	0.0216907
P54116	Erythrocyte band 7 integral membrane protein	Stom	0.469329	2.8001	0.009199
Q9CWZ3	RNA-binding protein 8A	Rbm8a	0.467587	1.89372	0.0326001
Q60605	Myosin light polypeptide 6	Myl6	0.46457	4.67614	0.00134097
O08997	Copper transport protein ATOX1	Atox1	0.464074	4.24116	0.0020085
Q9CQ48	NudC domain-containing protein 2	Nudcd2	0.463999	3.23668	0.00538802
Q8BJ71	Nuclear pore complex protein Nup93	Nup93	0.459806	2.0459	0.0255043
P70333	Heterogeneous nuclear ribonucleoprotein H2	Hnrnph2	0.459311	1.63949	0.0493571
A0A571BEE9	IQ motif-containing F2	Iqcf3	0.456638	2.13172	0.0225628
Q8C854	Myelin expression factor 2	Myef2	0.451159	2.43024	0.0148194
Q9JII5	DAZ-associated protein 1	Dazap1	0.449777	2.50318	0.0133365
Q9CZ44	NSFL1 cofactor p47	Nsfl1c	0.449393	1.67303	0.0467576
Q61699	Heat shock protein 105 kDa	Hsph1	0.444843	3.11873	0.00634163
P54823	Probable ATP-dependent RNA helicase DDX6	Ddx6	0.443815	3.80164	0.00284856
Q9Z2N8	Actin-like protein 6A	Actl6a	0.442776	3.38991	0.00462615
Q7TNC4	Putative RNA-binding protein Luc7-like 2	Luc7l2	0.440146	2.63243	0.0113534
P16460	Argininosuccinate synthase	Ass1	0.43953	3.07886	0.00642292
Q76MZ3	Serine/threonine-protein phosphatase 2A 65 kDa regulatory subunit A alpha isoform	Ppp2r1a	0.438659	3.71207	0.00317358
P16045	Galectin-1	Lgals1	0.438056	5.34167	0.000749595
Q8R1F1	Niban-like protein 1	Fam129b	0.434354	2.99666	0.00704471
Q8C6G8	WD repeat-containing protein 26	Wdr26	0.432518	2.09518	0.0238246
Q8VEH3	ADP-ribosylation factor-like protein 8A	Arl8a	0.432288	2.97078	0.00723477
Q9D2M8	Ubiquitin-conjugating enzyme E2 variant 2	Ube2v2	0.426245	3.34288	0.00478571
Q8BQ30	Phostensin	Ppp1r18	0.425637	3.1067	0.00639818
P61979	Heterogeneous nuclear ribonucleoprotein K	Hnrnpk	0.42411	5.61403	0.000611531
P63168	Dynein light chain 1, cytoplasmic	Dynll1	0.423833	2.32421	0.016827
O35226	26S proteasome non-ATPase regulatory subunit 4	Psmd4	0.422843	3.08205	0.00642292
P61226	Ras-related protein Rap-2b	Rap2b	0.421976	3.01667	0.00692485
Q8R1B4	Eukaryotic translation initiation factor 3 subunit C	Eif3c	0.421015	3.28399	0.00514921
O55135	Eukaryotic translation initiation factor 6	Eif6	0.420623	1.98558	0.0282212
E0CZ22	Maestro heat-like repeat family member 1	Mroh1	0.419996	1.92529	0.0312842
Q91YR9	Prostaglandin reductase 1	Ptgr1	0.418621	3.40846	0.00447829
Q8C0I1	Alkyldihydroxyacetonephosphate synthase, peroxisomal	Agps	0.417492	1.763	0.0398548
P57776	Elongation factor 1-delta	Eef1d	0.417444	4.15379	0.0020085
O70591	Prefoldin subunit 2	Pfdn2	0.415382	2.52987	0.0129095
Q61210	Rho guanine nucleotide exchange factor 1	Arhgef1	0.41511	1.70855	0.0439617
Q93092	Transaldolase	Taldo1	0.415056	3.4101	0.00447829
Q9D6R2	Isocitrate dehydrogenase [NAD] subunit alpha, mitochondrial	Idh3a	0.414945	4.74314	0.00125224
Q8C129	Leucyl-cystinyl aminopeptidase	Lnpep	0.413645	2.97958	0.00722725
Q9QUR6	Prolyl endopeptidase	Prep	0.411273	2.39981	0.0154276
Q3U0V1	Far upstream element-binding protein 2	Khsrp	0.409486	2.34346	0.0167509
P43346	Deoxycytidine kinase	Dck	0.408825	2.17881	0.0210753
Q9R1T2	SUMO-activating enzyme subunit 1	Sae1	0.407598	2.57492	0.0121274
Q61768	Kinesin-1 heavy chain	Kif5b	0.405419	1.80439	0.0373652
Q61081	Hsp90 co-chaperone Cdc37	Cdc37	0.405403	1.67918	0.0463325
Q8CDN6	Thioredoxin-like protein 1	Txnl1	0.403377	2.59189	0.0119948
Q99LP6	GrpE protein homolog 1, mitochondrial	Grpel1	0.40285	2.63149	0.0113534
Q9JK81	UPF0160 protein MYG1, mitochondrial	Myg1	0.402594	3.32211	0.00493933
Q8R5A3	Amyloid beta A4 precursor protein-binding family B member 1-interacting protein	Apbb1ip	0.402503	1.64967	0.04845
P46978	Dolichyl-diphosphooligosaccharide--protein glycosyltransferase subunit STT3A	Stt3a	0.402239	1.7222	0.0431976
Q6PDL0	Cytoplasmic dynein 1 light intermediate chain 2	Dync1li2	0.401045	2.34425	0.0167509
P67871	Casein kinase II subunit beta	Csnk2b	0.400082	2.4195	0.0150695
Q9R0C8	Guanine nucleotide exchange factor VAV3	Vav3	0.400002	1.68984	0.0455925
Q05816	Fatty acid-binding protein, epidermal	Fabp5	0.399213	4.22005	0.0020085
P63101	14-3-3 protein zeta/delta	Ywhaz	0.398988	3.25873	0.00522279
P37913	DNA ligase 1	Lig1	0.397845	2.08734	0.0239867
P48758	Carbonyl reductase [NADPH] 1	Cbr1	0.397109	2.1432	0.022232
Q9JHK5	Pleckstrin	Plek	0.395048	1.86626	0.0340676
Q9D964	Glycine amidinotransferase, mitochondrial	Gatm	0.394289	2.61043	0.0116593
P56399	Ubiquitin carboxyl-terminal hydrolase 5	Usp5	0.386338	2.1461	0.0221358
P70195	Proteasome subunit beta type-7	Psmb7	0.386178	1.71707	0.043482
Q923D2	Flavin reductase (NADPH)	Blvrb	0.385857	3.63074	0.00347242
Q8C570	mRNA export factor	Rae1	0.38474	2.46345	0.013961
P45878	Peptidyl-prolyl cis-trans isomerase FKBP2	Fkbp2	0.381913	3.51448	0.00398831
P29351	Tyrosine-protein phosphatase non-receptor type 6	Ptpn6	0.381747	4.14688	0.0020085
Q6DFW4	Nucleolar protein 58	Nop58	0.379559	5.77562	0.000611531
Q9Z1Q5	Chloride intracellular channel protein 1	Clic1	0.375315	4.82449	0.00115923
Q9D2V7	Coronin-7	Coro7	0.375096	3.36111	0.00466199
Q6ZWX6	Eukaryotic translation initiation factor 2 subunit 1	Eif2s1	0.373698	3.16385	0.00595882
Q9CYR0	Single-stranded DNA-binding protein, mitochondrial	Ssbp1	0.371955	3.17672	0.00591246
Q8BL66	Early endosome antigen 1	Eea1	0.369184	2.27948	0.0177508
Q99PT1	Rho GDP-dissociation inhibitor 1	Arhgdia	0.368582	3.97703	0.00248331
P35564	Calnexin	Canx	0.368388	4.17509	0.0020085
Q9DCH4	Eukaryotic translation initiation factor 3 subunit F	Eif3f	0.36537	2.91988	0.00799906
P83940	Elongin-C	Eloc	0.364169	2.05206	0.0253409
P68368	Tubulin alpha-4A chain	Tuba4a	0.362917	2.66612	0.0109689
Q99JF8	PC4 and SFRS1-interacting protein	Psip1	0.361822	2.3263	0.0168117
P12265	Beta-glucuronidase	Gusb	0.361008	4.80014	0.00115923
Q5SUA5	Unconventional myosin-Ig	Myo1g	0.358487	2.74831	0.0097556
Q9D880	Mitochondrial import inner membrane translocase subunit TIM50	Timm50	0.35719	3.36754	0.00466199
Q99KK7	Dipeptidyl peptidase 3	Dpp3	0.356006	2.23425	0.0192952
Q91YT0	NADH dehydrogenase [ubiquinone] flavoprotein 1, mitochondrial	Ndufv1	0.354283	1.80733	0.0372483
P19973	Lymphocyte-specific protein 1	Lsp1	0.353934	3.29584	0.00508721
P63073	Eukaryotic translation initiation factor 4E	Eif4e	0.352288	1.64528	0.0488629
P63323	40S ribosomal protein S12	Rps12	0.351781	2.84245	0.0087196
Q3THE2	Myosin regulatory light chain 12B	Myl12b	0.351528	3.71567	0.00317358
E9Q555	E3 ubiquitin-protein ligase RNF213	Rnf213	0.350343	2.2793	0.0177508
Q9EST5	Acidic leucine-rich nuclear phosphoprotein 32 family member B	Anp32b	0.348848	2.78279	0.00926869
O35857	Mitochondrial import inner membrane translocase subunit TIM44	Timm44	0.348048	1.84748	0.0353049
Q6PDG5	SWI/SNF complex subunit SMARCC2	Smarcc2	0.347678	3.31788	0.00494872
P47911	60S ribosomal protein L6	Rpl6	0.347169	4.33051	0.00186452
Q68FH4	N-acetylgalactosamine kinase	Galk2	0.346608	2.24255	0.0190177
O35593	26S proteasome non-ATPase regulatory subunit 14	Psmd14	0.346543	2.74583	0.00977096
Q9JJ28	Protein flightless-1 homolog	Flii	0.346337	3.06638	0.00653375
P35279	Ras-related protein Rab-6A	Rab6a	0.344501	2.66761	0.0109689
P21300	Aldose reductase-related protein 1	Akr1b7	0.34337	2.41393	0.0151117
O08795	Glucosidase 2 subunit beta	Prkcsh	0.342452	2.67673	0.0108297
Q60973	Histone-binding protein RBBP7	Rbbp7	0.341868	3.99384	0.00248331
Q62446	Peptidyl-prolyl cis-trans isomerase FKBP3	Fkbp3	0.341019	2.03481	0.0260293
Q91VI7	Ribonuclease inhibitor	Rnh1	0.34084	4.62478	0.00135856
Q99JI6	Ras-related protein Rap-1b	Rap1b	0.34046	3.43111	0.00439791
P08030	Adenine phosphoribosyltransferase	Aprt	0.340428	2.65268	0.0110248
Q9D7X3	Dual specificity protein phosphatase 3	Dusp3	0.339182	2.78448	0.00926869
P21107	Tropomyosin alpha-3 chain	Tpm3	0.338937	2.31174	0.0170728
Q62426	Cystatin-B	Cstb	0.337144	3.52049	0.00398831
Q9DBP5	UMP-CMP kinase	Cmpk1	0.337102	1.72417	0.043076
P97429	Annexin A4	Anxa4	0.337008	2.83417	0.00880994
Q8BJY1	26S proteasome non-ATPase regulatory subunit 5	Psmd5	0.33644	3.02696	0.00686144
O35841	Apoptosis inhibitor 5	Api5	0.336128	2.13402	0.0224955
Q80X50	Ubiquitin-associated protein 2-like	Ubap2l	0.335603	2.33701	0.0167509
Q9WV80	Sorting nexin-1	Snx1	0.332629	2.18524	0.0208687
Q3V3R1	Monofunctional C1-tetrahydrofolate synthase, mitochondrial	Mthfd1l	0.332036	3.16893	0.0059507
A2AN08	E3 ubiquitin-protein ligase UBR4	Ubr4	0.331514	1.95318	0.0297549
Q9JM90	Signal-transducing adaptor protein 1	Stap1	0.33105	2.72508	0.0100825
Q61166	Microtubule-associated protein RP/EB family member 1	Mapre1	0.330792	2.52858	0.0129095
P26638	Serine--tRNA ligase, cytoplasmic	Sars	0.330407	4.59542	0.001393
Q6PDM2	Serine/arginine-rich splicing factor 1	Srsf1	0.328164	3.07924	0.00642292
P01902	H-2 class I histocompatibility antigen, K-D alpha chain	H2-K1	0.327934	2.84444	0.0087196
Q9Z1F9	SUMO-activating enzyme subunit 2	Uba2	0.327001	2.04904	0.0254077
Q9WVA4	Transgelin-2	Tagln2	0.326597	3.84731	0.00278878
P70168	Importin subunit beta-1	Kpnb1	0.326558	2.86904	0.00856045
Q91YE6	Importin-9	Ipo9	0.325209	1.87059	0.0337935
P37040	NADPH--cytochrome P450 reductase	Por	0.323082	2.32808	0.0168117
Q91ZX7	Prolow-density lipoprotein receptor-related protein 1	Lrp1	0.322163	4.2007	0.0020085
Q9R1P4	Proteasome subunit alpha type-1	Psma1	0.322098	2.31579	0.0170186
P84099	60S ribosomal protein L19	Rpl19	0.321857	3.11375	0.00637218
Q9ERL7	Glia maturation factor gamma	Gmfg	0.32171	2.80931	0.00916169
P17918	Proliferating cell nuclear antigen	Pcna	0.321581	2.36658	0.0162247
Q9D6Z1	Nucleolar protein 56	Nop56	0.320524	3.08448	0.00642292
P49710	Hematopoietic lineage cell-specific protein	Hcls1	0.319949	2.97013	0.00723477
Q9CPY7	Cytosol aminopeptidase	Lap3	0.319505	2.38171	0.0157595
Q9CY58	Plasminogen activator inhibitor 1 RNA-binding protein	Serbp1	0.318175	1.80598	0.0372966
Q80X90	Filamin-B	Flnb	0.317678	2.88308	0.00840918
P21279	Guanine nucleotide-binding protein G(q) subunit alpha	Gnaq	0.316793	2.74039	0.00985341
Q8VDN2	Sodium/potassium-transporting ATPase subunit alpha-1	Atp1a1	0.316585	3.21168	0.00560862
P61255	60S ribosomal protein L26	Rpl26	0.315485	1.8136	0.0371183
Q9CQL1	Protein mago nashi homolog 2	Magohb	0.314924	2.05673	0.0251792
Q9Z130	Heterogeneous nuclear ribonucleoprotein D-like	Hnrnpdl	0.313881	3.44775	0.00435546
P35278	Ras-related protein Rab-5C	Rab5c	0.313566	2.44751	0.0143284
Q9EQH3	Vacuolar protein sorting-associated protein 35	Vps35	0.312427	2.33228	0.0167885
Q3TW96	UDP-N-acetylhexosamine pyrophosphorylase-like protein 1	Uap1l1	0.312192	1.69823	0.0448722
Q9Z1G3	V-type proton ATPase subunit C 1	Atp6v1c1	0.311279	2.10035	0.0236308
O55131	Septin-7	Septin7	0.31039	3.62471	0.00347242
Q99L47	Hsc70-interacting protein	St13	0.310238	2.31094	0.0170728
Q8BFY9	Transportin-1	Tnpo1	0.309968	1.93279	0.0308288
Q922K7	Probable 28S rRNA (cytosine-C(5))-methyltransferase	Nop2	0.308847	2.75841	0.00957111
P10639	Thioredoxin	Txn	0.308126	3.74407	0.00308338
P01897	H-2 class I histocompatibility antigen, L-D alpha chain	H2-L	0.30747	1.91288	0.0317466
Q8BL97	Serine/arginine-rich splicing factor 7	Srsf7	0.307454	2.21012	0.0199959
Q8CG48	Structural maintenance of chromosomes protein 2	Smc2	0.307392	3.02474	0.00686144
P46638	Ras-related protein Rab-11B	Rab11b	0.306825	2.14994	0.021993
Q9CR57	60S ribosomal protein L14	Rpl14	0.306041	2.32584	0.0168117
P68510	14-3-3 protein eta	Ywhah	0.304259	3.99817	0.00248331
Q9WTM5	RuvB-like 2	Ruvbl2	0.304223	2.84801	0.0087196
P06800	Receptor-type tyrosine-protein phosphatase C	Ptprc	0.304188	2.65523	0.0110248
Q9CZ30	Obg-like ATPase 1	Ola1	0.302123	2.47844	0.0136346
Q9WUK2	Eukaryotic translation initiation factor 4H	Eif4h	0.299926	1.72961	0.0426144
Q9WUU7	Cathepsin Z	Ctsz	0.299738	2.30802	0.0171426
O35639	Annexin A3	Anxa3	0.29872	3.70266	0.00317358
P60335	Poly(rC)-binding protein 1	Pcbp1	0.298015	2.78396	0.00926869
G3X972	Sec24-related gene family, member C (S. cerevisiae)	Sec24c	0.296923	2.62471	0.0114058
P27773	Protein disulfide-isomerase A3	Pdia3	0.296642	3.2002	0.00568894
Q9JII6	Alcohol dehydrogenase [NADP(+)]	Akr1a1	0.295754	3.41217	0.00447829
Q8BH43	Wiskott-Aldrich syndrome protein family member 2	Wasf2	0.295725	2.33684	0.0167509
P70460	Vasodilator-stimulated phosphoprotein	Vasp	0.295598	2.58412	0.0120273
Q80VA0	N-acetylgalactosaminyltransferase 7	Galnt7	0.294868	2.22334	0.0195407
Q9Z1Q9	Valine--tRNA ligase	Vars	0.294827	3.03165	0.00686144
P16675	Lysosomal protective protein	Ctsa	0.294582	2.50128	0.0133519
P28352	DNA-(apurinic or apyrimidinic site) endonuclease	Apex1	0.294294	2.06645	0.0248827
Q61316	Heat shock 70 kDa protein 4	Hspa4	0.293496	3.79437	0.00285751
Q8VEE4	Replication protein A 70 kDa DNA-binding subunit	Rpa1	0.292856	2.59249	0.0119948
Q501J6	Probable ATP-dependent RNA helicase DDX17	Ddx17	0.292193	3.97087	0.00248331
P26040	Ezrin	Ezr	0.292159	2.99158	0.00706725
Q8BH04	Phosphoenolpyruvate carboxykinase [GTP], mitochondrial	Pck2	0.291779	5.2599	0.000795078
Q99JW4	LIM and senescent cell antigen-like-containing domain protein 1	Lims1	0.290464	3.44936	0.00435546
Q8BGD9	Eukaryotic translation initiation factor 4B	Eif4b	0.290318	2.0864	0.0239867
Q8BWY3	Eukaryotic peptide chain release factor subunit 1	Etf1	0.28825	2.53057	0.0129095
P51859	Hepatoma-derived growth factor	Hdgf	0.288192	2.83089	0.00883632
Q810B6	Rabankyrin-5	Ankfy1	0.287117	2.53141	0.0129095
Q91VC3	Eukaryotic initiation factor 4A-III	Eif4a3	0.286876	1.63611	0.0496609
Q9D7N9	Adipocyte plasma membrane-associated protein	Apmap	0.286457	2.19633	0.0205396
Q8C1B7	Septin-11	Septin11	0.285789	3.99927	0.00248331
Q9WU78	Programmed cell death 6-interacting protein	Pdcd6ip	0.284097	4.30358	0.00192542
Q9QYF1	Retinol dehydrogenase 11	Rdh11	0.282475	2.26479	0.0182138
O70145	Neutrophil cytosol factor 2	Ncf2	0.281392	3.87388	0.00270463
P53810	Phosphatidylinositol transfer protein alpha isoform	Pitpna	0.279397	3.16258	0.00595882
Q01768	Nucleoside diphosphate kinase B	Nme2	0.278542	3.80517	0.00284856
Q8BGQ7	Alanine--tRNA ligase, cytoplasmic	Aars	0.27716	1.93858	0.0305864
P47811	Mitogen-activated protein kinase 14	Mapk14	0.276328	3.36155	0.00466199
Q3UKJ7	WD40 repeat-containing protein SMU1	Smu1	0.276223	3.91099	0.00269429
Q9CU62	Structural maintenance of chromosomes protein 1A	Smc1a	0.275918	2.63617	0.0113152
Q9Z1Z2	Serine-threonine kinase receptor-associated protein	Strap	0.274831	2.10593	0.023529
Q8JZQ9	Eukaryotic translation initiation factor 3 subunit B	Eif3b	0.274737	2.82053	0.00900876
O08808	Protein diaphanous homolog 1	Diaph1	0.274514	3.09631	0.00642292
Q8CI51	PDZ and LIM domain protein 5	Pdlim5	0.274511	2.25772	0.0184659
Q3UM45	Protein phosphatase 1 regulatory subunit 7	Ppp1r7	0.274133	2.28367	0.0177508
P60843	Eukaryotic initiation factor 4A-I	Eif4a1	0.27386	4.19755	0.0020085
Q9Z110	Delta-1-pyrroline-5-carboxylate synthase	Aldh18a1	0.272946	2.62899	0.0113769
Q9Z2W0	Aspartyl aminopeptidase	Dnpep	0.272884	3.63694	0.00347242
P31938	Dual specificity mitogen-activated protein kinase kinase 1	Map2k1	0.272307	2.13742	0.0223722
P26039	Talin-1	Tln1	0.271709	3.44713	0.00435546
Q91YH5	Atlastin-3	Atl3	0.271413	2.40631	0.0153338
Q9WV55	Vesicle-associated membrane protein-associated protein A	Vapa	0.271376	3.40778	0.00447829
P62331	ADP-ribosylation factor 6	Arf6	0.270297	2.8956	0.00821409
Q9QYJ0	DnaJ homolog subfamily A member 2	Dnaja2	0.269618	2.48615	0.0136346
P67984	60S ribosomal protein L22	Rpl22	0.268918	2.84337	0.0087196
P46664	Adenylosuccinate synthetase isozyme 2	Adss	0.268698	2.72855	0.0100432
Q99L45	Eukaryotic translation initiation factor 2 subunit 2	Eif2s2	0.268392	2.29468	0.0174379
Q91VR8	Protein BRICK1	Brk1	0.267783	1.87187	0.0337585
Q9CWK8	Sorting nexin-2	Snx2	0.267389	3.52075	0.00398831
Q6A4J8	Ubiquitin carboxyl-terminal hydrolase 7	Usp7	0.267296	1.63385	0.0497024
P08003	Protein disulfide-isomerase A4	Pdia4	0.264838	2.8954	0.00821409
Q99PL5	Ribosome-binding protein 1	Rrbp1	0.264256	2.1205	0.0229932
O54941	SWI/SNF-related matrix-associated actin-dependent regulator of chromatin subfamily E member 1	Smarce1	0.262609	1.71731	0.043482
Q04447	Creatine kinase B-type	Ckb	0.262096	2.97649	0.00723477
Q8BVI4	Dihydropteridine reductase	Qdpr	0.26158	2.77983	0.00926869
Q99LF4	tRNA-splicing ligase RtcB homolog	Rtcb	0.261578	3.45207	0.00435546
P62855	40S ribosomal protein S26	Rps26	0.261313	1.8174	0.0369305
Q9JJU8	SH3 domain-binding glutamic acid-rich-like protein	Sh3bgrl	0.261312	2.13978	0.0223486
Q9D1A2	Cytosolic non-specific dipeptidase	Cndp2	0.261054	2.38404	0.0157556
Q9QUM9	Proteasome subunit alpha type-6	Psma6	0.261018	2.35091	0.0166304
P10649	Glutathione S-transferase Mu 1	Gstm1	0.260742	1.99558	0.0276603
Q61656	Probable ATP-dependent RNA helicase DDX5	Ddx5	0.259197	4.08203	0.00222473
P46471	26S protease regulatory subunit 7	Psmc2	0.257167	3.83532	0.00278878
Q920A5	Retinoid-inducible serine carboxypeptidase	Scpep1	0.256494	2.00958	0.0269509
Q8K2T1	NmrA-like family domain-containing protein 1	Nmral1	0.256284	2.16039	0.0216907
P25206	DNA replication licensing factor MCM3	Mcm3	0.254714	2.0143	0.0268851
P63038	60 kDa heat shock protein, mitochondrial	Hspd1	0.254638	4.14462	0.0020085
Q9CWJ9	Bifunctional purine biosynthesis protein ATIC	Atic	0.252898	4.51844	0.00147837
Q9DBJ1	Phosphoglycerate mutase 1	Pgam1	0.252778	2.17293	0.0213113
Q8K1B8	Fermitin family homolog 3	Fermt3	0.252243	3.51821	0.00398831
O09131	Glutathione S-transferase omega-1	Gsto1	0.251658	3.61038	0.00354945
O08788	Dynactin subunit 1	Dctn1	0.251546	2.86903	0.00856045
Q61233	Plastin-2	Lcp1	0.251426	5.13826	0.000870833
Q8K183	Pyridoxal kinase	Pdxk	0.251223	1.67558	0.0465619
Q569Z6	Thyroid hormone receptor-associated protein 3	Thrap3	0.249775	1.90387	0.0320329
Q9CQC9	GTP-binding protein SAR1b	Sar1b	0.24831	1.82527	0.0365197
Q60930	Voltage-dependent anion-selective channel protein 2	Vdac2	0.247232	2.31277	0.0170728
Q9ES52	Phosphatidylinositol 3,4,5-trisphosphate 5-phosphatase 1	Inpp5d	0.246881	1.90157	0.0320782
P29452	Caspase-1	Casp1	0.246521	1.88624	0.0329107
P50429	Arylsulfatase B	Arsb	0.246155	2.89775	0.00821409
Q8K4Z5	Splicing factor 3A subunit 1	Sf3a1	0.245086	1.63363	0.0497024
P03975	IgE-binding protein	Iap	0.24485	2.30134	0.0173475
Q03265	ATP synthase subunit alpha, mitochondrial	Atp5f1a	0.243925	4.42439	0.00170921
A1L314	Macrophage-expressed gene 1 protein	Mpeg1	0.243296	3.29089	0.00510651
Q99KE1	NAD-dependent malic enzyme, mitochondrial	Me2	0.243034	3.10295	0.00640823
Q60692	Proteasome subunit beta type-6	Psmb6	0.241974	2.08544	0.0239867
P97371	Proteasome activator complex subunit 1	Psme1	0.241598	2.6468	0.0111189
Q9CPW4	Actin-related protein 2/3 complex subunit 5	Arpc5	0.240762	3.45027	0.00435546
Q9CY64	Biliverdin reductase A	Blvra	0.240737	2.86036	0.00864976
P67778	Prohibitin	Phb	0.238957	2.50787	0.0132789
Q9JHF5	V-type proton ATPase subunit a	Tcirg1	0.238361	4.91614	0.00106539
Q7TPR4	Alpha-actinin-1	Actn1	0.237777	2.48265	0.0136346
Q921F2	TAR DNA-binding protein 43	Tardbp	0.235186	2.58781	0.0120273
O08585	Clathrin light chain A	Clta	0.234076	1.90803	0.0318521
Q9JIF0	Protein arginine N-methyltransferase 1	Prmt1	0.233764	1.65099	0.0484344
P24527	Leukotriene A-4 hydrolase	Lta4h	0.233746	3.67826	0.00328884
Q9D0T1	NHP2-like protein 1	Snu13	0.23327	2.84339	0.0087196
P46467	Vacuolar protein sorting-associated protein 4B	Vps4b	0.232754	1.812	0.0371188
P43276	Histone H1.5	Hist1h1b	0.232133	1.89181	0.0326432
P19536	Cytochrome c oxidase subunit 5B, mitochondrial	Cox5b	0.231379	1.97572	0.0286275
P11103	Poly [ADP-ribose] polymerase 1	Parp1	0.230897	2.46861	0.0138602
P24270	Catalase	Cat	0.230796	2.15337	0.0219755
Q922B2	Aspartate--tRNA ligase, cytoplasmic	Dars	0.230516	2.53541	0.0129095
Q9Z0S1	3'(2'),5'-bisphosphate nucleotidase 1	Bpnt1	0.230346	2.34225	0.0167509
P14115	60S ribosomal protein L27a	Rpl27a	0.230326	3.0231	0.00686144
Q9D2G2	Dihydrolipoyllysine-residue succinyltransferase component of 2-oxoglutarate dehydrogenase complex, mitochondrial	Dlst	0.230206	1.71079	0.0438166
P63005	Platelet-activating factor acetylhydrolase IB subunit alpha	Pafah1b1	0.229736	2.39609	0.0155147
P99029	Peroxiredoxin-5, mitochondrial	Prdx5	0.229491	3.29721	0.00508721
P14211	Calreticulin	Calr	0.228569	2.71907	0.0101818
P14733	Lamin-B1	Lmnb1	0.228019	2.79791	0.009199
O88569	Heterogeneous nuclear ribonucleoproteins A2/B1	Hnrnpa2b1	0.227897	1.85009	0.0351593
P70372	ELAV-like protein 1	Elavl1	0.227676	3.26784	0.00518833
P11499	Heat shock protein HSP 90-beta	Hsp90ab1	0.226427	4.44506	0.00168798
Q64727	Vinculin	Vcl	0.226102	2.70466	0.0104
Q7TNV0	Protein DEK	Dek	0.225945	1.74264	0.0414989
Q8BMS9	Ras association domain-containing protein 2	Rassf2	0.22541	1.93253	0.0308288
Q62376	U1 small nuclear ribonucleoprotein 70 kDa	Snrnp70	0.225094	1.90821	0.0318521
Q8VH51	RNA-binding protein 39	Rbm39	0.22453	2.32763	0.0168117
Q9WUM4	Coronin-1C	Coro1c	0.223659	2.65574	0.0110248
P68040	Receptor of activated protein C kinase 1	Rack1	0.223636	3.00669	0.00693509
P01900	H-2 class I histocompatibility antigen, D-D alpha chain	H2-D1	0.223608	2.1047	0.023529
Q9D819	Inorganic pyrophosphatase	Ppa1	0.223265	2.02557	0.0263069
P61759	Prefoldin subunit 3	Vbp1	0.222593	2.19093	0.0206984
Q91VR2	ATP synthase subunit gamma, mitochondrial	Atp5f1c	0.222118	3.27139	0.00518833
Q9Z2U0	Proteasome subunit alpha type-7	Psma7	0.221371	1.78721	0.0382457
Q8BK67	Protein RCC2	Rcc2	0.221212	2.29956	0.0173475
Q8BTM8	Filamin-A	Flna	0.219576	2.5553	0.0125145
Q6WVG3	BTB/POZ domain-containing protein KCTD12	Kctd12	0.218649	2.35694	0.0164513
Q9D2R0	Acetoacetyl-CoA synthetase	Aacs	0.218488	2.39207	0.0156092
P24369	Peptidyl-prolyl cis-trans isomerase B	Ppib	0.218478	2.48202	0.0136346
Q64514	Tripeptidyl-peptidase 2	Tpp2	0.218257	2.96578	0.00727034
Q9CVB6	Actin-related protein 2/3 complex subunit 2	Arpc2	0.217653	2.64539	0.0111189
Q99KI0	Aconitate hydratase, mitochondrial	Aco2	0.217446	3.63885	0.00347242
P40124	Adenylyl cyclase-associated protein 1	Cap1	0.217371	2.028	0.0262717
P47738	Aldehyde dehydrogenase, mitochondrial	Aldh2	0.21701	2.48429	0.0136346
Q60854	Serpin B6	Serpinb6	0.216886	2.8651	0.00859685
Q9ET30	Transmembrane 9 superfamily member 3	Tm9sf3	0.21663	1.87293	0.0337406
P54775	26S protease regulatory subunit 6B	Psmc4	0.215823	2.28038	0.0177508
P43247	DNA mismatch repair protein Msh2	Msh2	0.215607	1.85152	0.0351102
E9Q7G0	Nuclear mitotic apparatus protein 1	Numa1	0.215356	2.58596	0.0120273
Q9DBR1	5-3 exoribonuclease 2	Xrn2	0.215328	1.80766	0.0372483
Q3UW53	Protein Niban	Niban1	0.21498	3.69896	0.00317358
Q9QUH0	Glutaredoxin-1	Glrx	0.21486	2.1303	0.0225842
P57759	Endoplasmic reticulum resident protein 29	Erp29	0.213741	1.85998	0.0344979
Q02053	Ubiquitin-like modifier-activating enzyme 1	Uba1	0.213736	2.85076	0.0087196
Q60597	2-oxoglutarate dehydrogenase, mitochondrial	Ogdh	0.213064	2.01178	0.0268964
P47226	Testin	Tes	0.213029	2.87578	0.00851022
Q9CQN1	Heat shock protein 75 kDa, mitochondrial	Trap1	0.211922	1.92197	0.0314618
O35643	AP-1 complex subunit beta-1	Ap1b1	0.211366	2.57155	0.0121798
Q9CX56	26S proteasome non-ATPase regulatory subunit 8	Psmd8	0.210509	3.21983	0.00555168
P32921	Tryptophan--tRNA ligase, cytoplasmic	Wars	0.210424	2.2458	0.0189316
Q9CR16	Peptidyl-prolyl cis-trans isomerase D	Ppid	0.2104	1.83641	0.036012
P11835	Integrin beta-2	Itgb2	0.210079	1.97527	0.0286275
P97369	Neutrophil cytosol factor 4	Ncf4	0.21006	3.32796	0.00491198
Q8R146	Acylamino-acid-releasing enzyme	Apeh	0.208998	2.0499	0.0254077
P29416	Beta-hexosaminidase subunit alpha	Hexa	0.208978	1.90829	0.0318521
Q8C898	RIKEN cDNA C130026I21 gene	C130026I21Rik	0.208328	1.82466	0.0365197
P19096	Fatty acid synthase	Fasn	0.208256	3.12785	0.00632999
Q9QXS1	Plectin	Plec	0.2082	2.89958	0.00821409
Q8BPU7	Engulfment and cell motility protein 1	Elmo1	0.206705	1.90843	0.0318521
Q9WUA3	ATP-dependent 6-phosphofructokinase, platelet type	Pfkp	0.206624	4.55633	0.00146325
P62192	26S protease regulatory subunit 4	Psmc1	0.205927	2.41561	0.0150985
Q8VIJ6	Splicing factor, proline- and glutamine-rich	Sfpq	0.20568	2.18519	0.0208687
Q8BMS1	Trifunctional enzyme subunit alpha, mitochondrial	Hadha	0.205464	3.78364	0.00288989
Q62167	ATP-dependent RNA helicase DDX3X	Ddx3x	0.205295	1.79548	0.0377994
Q8BKC5	Importin-5	Ipo5	0.205146	2.46248	0.013961
Q9Z0N1	Eukaryotic translation initiation factor 2 subunit 3, X-linked	Eif2s3x	0.202971	2.03356	0.0260482
O35326	Serine/arginine-rich splicing factor 5	Srsf5	0.201288	2.65886	0.0110248
Q8R016	Bleomycin hydrolase	Blmh	0.200163	4.33419	0.00186452
P53994	Ras-related protein Rab-2A	Rab2a	0.198638	1.63229	0.0497755
P42125	Enoyl-CoA delta isomerase 1, mitochondrial	Eci1	0.198249	1.77616	0.0390976
Q9D8N0	Elongation factor 1-gamma	Eef1g	0.197412	2.78971	0.00926869
Q91W50	Cold shock domain-containing protein E1	Csde1	0.196998	2.02019	0.026579
P97855	Ras GTPase-activating protein-binding protein 1	G3bp1	0.196866	2.99526	0.00704471
P61164	Alpha-centractin	Actr1a	0.196848	1.74476	0.0413684
Q9CQ60	6-phosphogluconolactonase	Pgls	0.196478	2.05828	0.0251442
Q61191	Host cell factor 1	Hcfc1	0.196394	1.62965	0.0499316
O88543	COP9 signalosome complex subunit 3	Cops3	0.196065	1.77127	0.0394004
Q61578	NADPH:adrenodoxin oxidoreductase, mitochondrial	Fdxr	0.195954	2.77966	0.00926869
Q8VDM4	26S proteasome non-ATPase regulatory subunit 2	Psmd2	0.195532	1.65836	0.0478045
P97310	DNA replication licensing factor MCM2	Mcm2	0.194986	2.59682	0.0119442
Q8R050	Eukaryotic peptide chain release factor GTP-binding subunit ERF3A	Gspt1	0.194856	1.826	0.0365197
P50518	V-type proton ATPase subunit E 1	Atp6v1e1	0.194753	2.97131	0.00723477
Q6P1B1	Xaa-Pro aminopeptidase 1	Xpnpep1	0.19438	1.77418	0.0392065
Q99JY9	Actin-related protein 3	Actr3	0.193393	3.36706	0.00466199
Q791V5	Mitochondrial carrier homolog 2	Mtch2	0.193299	2.16664	0.02157
Q921M3	Splicing factor 3B subunit 3	Sf3b3	0.193219	2.05835	0.0251442
Q11011	Puromycin-sensitive aminopeptidase	Npepps	0.192825	2.04552	0.0255043
P57780	Alpha-actinin-4	Actn4	0.192424	2.33876	0.0167509
P11983	T-complex protein 1 subunit alpha	Tcp1	0.187263	2.00604	0.0271149
O55029	Coatomer subunit beta	Copb2	0.186442	2.0722	0.0246199
Q5SUR0	Phosphoribosylformylglycinamidine synthase	Pfas	0.186378	2.41635	0.0150985
Q9QZD9	Eukaryotic translation initiation factor 3 subunit I	Eif3i	0.186207	2.22998	0.0193832
P51863	V-type proton ATPase subunit d 1	Atp6v0d1	0.185859	1.71623	0.043482
P62196	26S protease regulatory subunit 8	Psmc5	0.18539	1.9208	0.0314836
Q78PY7	Staphylococcal nuclease domain-containing protein 1	Snd1	0.185155	2.19087	0.0206984
Q9D0F9	Phosphoglucomutase-1	Pgm1	0.184811	1.79547	0.0377994
Q9JLJ2	4-trimethylaminobutyraldehyde dehydrogenase	Aldh9a1	0.184083	2.18279	0.0209335
P39054	Dynamin-2	Dnm2	0.183154	2.07843	0.0243228
Q6PHZ2	Calcium/calmodulin-dependent protein kinase type II subunit delta	Camk2d	0.182666	2.44231	0.0144572
P26443	Glutamate dehydrogenase 1, mitochondrial	Glud1	0.181147	3.12448	0.00633846
Q9CQR2	40S ribosomal protein S21	Rps21	0.180015	2.01196	0.0268964
P07901	Heat shock protein HSP 90-alpha	Hsp90aa1	0.179623	3.01436	0.00692485
Q6PB66	Leucine-rich PPR motif-containing protein, mitochondrial	Lrpprc	0.17792	1.91348	0.0317466
Q8VDJ3	Vigilin	Hdlbp	0.177915	1.9178	0.0315758
Q9D0E1	Heterogeneous nuclear ribonucleoprotein M	Hnrnpm	0.177732	2.38307	0.0157556
Q9D906	Ubiquitin-like modifier-activating enzyme ATG7	Atg7	0.177506	2.21152	0.0199806
O08810	116 kDa U5 small nuclear ribonucleoprotein component	Eftud2	0.176789	2.79796	0.009199
Q6ZQM8	UDP-glucuronosyltransferase 1-7C	Ugt1a7c	0.175312	2.36805	0.0162163
P14152	Malate dehydrogenase, cytoplasmic	Mdh1	0.175084	2.16314	0.0216907
P62334	26S protease regulatory subunit 10B	Psmc6	0.174331	3.07271	0.00647668
Q60710	Deoxynucleoside triphosphate triphosphohydrolase SAMHD1	Samhd1	0.173987	1.89031	0.0326673
P42932	T-complex protein 1 subunit theta	Cct8	0.173923	2.55873	0.0124587
P61089	Ubiquitin-conjugating enzyme E2 N	Ube2n	0.173078	2.34326	0.0167509
E9Q634	Unconventional myosin-Ie	Myo1e	0.172729	1.79426	0.0378366
P48678	Prelamin-A/C	Lmna	0.172726	2.09111	0.0239411
Q60932	Voltage-dependent anion-selective channel protein 1	Vdac1	0.170725	3.58686	0.00366643
Q9DB20	ATP synthase subunit O, mitochondrial	Atp5o	0.17017	2.7718	0.00931945
Q99J77	Sialic acid synthase	Nans	0.170084	1.72108	0.0432342
P80313	T-complex protein 1 subunit eta	Cct7	0.16923	3.53595	0.00395246
O55023	Inositol monophosphatase 1	Impa1	0.169064	2.06568	0.0248827
Q8VCN5	Cystathionine gamma-lyase	Cth	0.167644	1.66756	0.0470359
Q8CGK3	Lon protease homolog, mitochondrial	Lonp1	0.167577	2.03634	0.0259934
P51432	1-phosphatidylinositol 4,5-bisphosphate phosphodiesterase beta-3	Plcb3	0.167313	1.66858	0.0470038
Q62448	Eukaryotic translation initiation factor 4 gamma 2	Eif4g2	0.166931	2.33782	0.0167509
Q9Z1N5	Spliceosome RNA helicase Ddx39b	Ddx39b	0.166173	2.46145	0.013961
Q9CZU6	Citrate synthase, mitochondrial	Cs	0.164345	1.81268	0.0371188
Q00612	Glucose-6-phosphate 1-dehydrogenase X	G6pdx	0.162907	2.57682	0.0121164
P08113	Endoplasmin	Hsp90b1	0.161048	2.36085	0.0163935
P45376	Aldose reductase	Akr1b1	0.15776	2.33237	0.0167885
Q3U1J4	DNA damage-binding protein 1	Ddb1	0.157026	1.7865	0.0382457
P08905	Lysozyme C-2	Lyz2	0.155582	2.28706	0.0176631
A6PWS5	Actin-depolymerizing factor	Gsn	0.154321	2.29376	0.0174379
Q60931	Voltage-dependent anion-selective channel protein 3	Vdac3	0.152358	2.51777	0.0131074
O08807	Peroxiredoxin-4	Prdx4	0.151939	2.27316	0.0179576
Q920L1	Fatty acid desaturase 1	Fads1	0.151326	2.65355	0.0110248
Q8BFR5	Elongation factor Tu, mitochondrial	Tufm	0.147571	2.15066	0.021993
Q9R0P3	S-formylglutathione hydrolase	Esd	0.142967	2.10635	0.023529
P20060	Beta-hexosaminidase subunit beta	Hexb	0.141046	1.95708	0.0296094
O35609	Secretory carrier-associated membrane protein 3	Scamp3	0.140718	2.70461	0.0104
P61161	Actin-related protein 2	Actr2	0.139956	1.64115	0.0492481
P24452	Macrophage-capping protein	Capg	0.139146	1.95598	0.0296237
O35286	Pre-mRNA-splicing factor ATP-dependent RNA helicase DHX15	Dhx15	0.137137	2.22928	0.0193832
Q9DCD0	6-phosphogluconate dehydrogenase, decarboxylating	Pgd	0.13637	1.8033	0.0373918
Q5XJY5	Coatomer subunit delta	Arcn1	0.136253	3.70444	0.00317358
Q9D0I9	Arginine--tRNA ligase, cytoplasmic	Rars	0.13581	1.91875	0.0315698
P97311	DNA replication licensing factor MCM6	Mcm6	0.135653	1.65649	0.0479313
P32020	Non-specific lipid-transfer protein	Scp2	0.135558	1.93726	0.0306173
Q9QXX4	Calcium-binding mitochondrial carrier protein Aralar2	Slc25a13	0.135456	3.73827	0.00308475
P09405	Nucleolin	Ncl	0.132697	3.17463	0.00591246
P40142	Transketolase	Tkt	0.132505	3.05804	0.00659884
O88844	Isocitrate dehydrogenase [NADP] cytoplasmic	Idh1	0.129995	1.7917	0.0379922
Q8BG32	26S proteasome non-ATPase regulatory subunit 11	Psmd11	0.128453	1.95822	0.0296094
Q9QZE5	Coatomer subunit gamma-1	Copg1	0.126763	2.68099	0.0107661
P09411	Phosphoglycerate kinase 1	Pgk1	0.125804	1.62952	0.0499316
Q99K48	Non-POU domain-containing octamer-binding protein	Nono	0.119906	1.97998	0.0284358
Q9QUJ7	Long-chain-fatty-acid--CoA ligase 4	Acsl4	0.118823	1.6856	0.0459623
Q9QYA2	Mitochondrial import receptor subunit TOM40 homolog	Tomm40	0.116309	1.68365	0.0460908
P10711	Transcription elongation factor A protein 1	Tcea1	0.114401	1.82036	0.0367476
P97461	40S ribosomal protein S5	Rps5	0.114044	2.66303	0.0110049
P80315	T-complex protein 1 subunit delta	Cct4	0.110973	1.63445	0.0497024
Q922J9	Fatty acyl-CoA reductase 1	Far1	0.110554	2.0997	0.0236308
P80318	T-complex protein 1 subunit gamma	Cct3	0.103929	2.33311	0.0167885
P08249	Malate dehydrogenase, mitochondrial	Mdh2	0.103723	2.08916	0.0239411
P46460	Vesicle-fusing ATPase	Nsf	0.0992255	2.54245	0.0128465
Q8VDD5	Myosin-9	Myh9	0.0936193	2.31796	0.0169794
Q9JHU4	Cytoplasmic dynein 1 heavy chain 1	Dync1h1	0.0891809	2.20879	0.020008
Q68FD5	Clathrin heavy chain 1	Cltc	0.0881782	1.82096	0.0367476
Q8CGC7	Bifunctional glutamate/proline--tRNA ligase	Eprs	0.0838599	1.83525	0.0360406
P58252	Elongation factor 2	Eef2	0.0437942	1.8833	0.0330708

## Sheet: Table S4
Table S4. List of differentially phosphorylated host peptides in M. bovis BCG-WT respective to the BCG-ΔpknG mutant during RAW 264.7 macrophage infection
UniProt ID	Protein name	Gene	P-site	Localisation probability	Log2(fold-change)	-Log10(p-value)	Sequence window
F6RJ39	Apoptotic chromatin condensation inducer in the nucleus	Acin1	S937	1	2.9912	3.77301	VSITIDDPVRTAQVPSPPRGKISNIVHISNL
P25799	Nuclear factor NF-kappa-B p105 subunit	Nfkb1	S447	0.999999	2.9689	2.1572	TINTKFKNGPKDCAKSDDEESLTLPEKETEG
Q922U1	U4/U6 small nuclear ribonucleoprotein Prp3	Prpf3	T469	1	2.52736	2.68408	REAQKELQEKVRLGLTPPPEPKVRISNLMRV
A2AU61	RNA-binding protein Raly	Raly	S119	1	2.47478	4.29352	AATAIYRLFDYRGRLSPVPVPRAVPVKRPRV
P15532	Nucleoside diphosphate kinase A	Nme1	T94	0.990668	2.32849	3.30754	EGLNVVKTGRVMLGETNPADSKPGTIRGDFC
Q9ERG0	LIM domain and actin-binding protein 1	Lima1	S735	1	2.12032	2.62182	SQDVGFWEGEVVRELSVEEQIKRNRYYDEDE
P27546	Microtubule-associated protein 4	Map4	S517	0.999887	2.1177	2.79722	HSPAVLKTIIKERPQSPGKQESPGITPPRTN
Q9DBR1	5'-3' exoribonuclease 2	Xrn2	S499	1	2.05153	2.91717	GSPSPLGGIKRKAEDSDSEPEPEDNVRLWEA
Q9DBR1	5'-3' exoribonuclease 2	Xrn2	S501	1	2.05153	2.91717	PSPLGGIKRKAEDSDSEPEPEDNVRLWEAGW
P70398	Probable ubiquitin carboxyl-terminal hydrolase FAF-X	Usp9x	S1600	0.999822	1.76921	2.53702	ILAIEGTGSDVDDDMSGDEKQDNESNVDPRD
O89053	Coronin-1A	Coro1a	T418	0.999844	1.72795	4.43983	ELRVNRGLDSARRRATPEPSGTPSSDTVSRL
P49312	Heterogeneous nuclear ribonucleoprotein A1	Hnrnpa1	S6	0.993919	1.7176	2.55495	__________MSKSESPKEPEQLRKLFIGGL
F6RJ39	Apoptotic chromatin condensation inducer in the nucleus	Acin1	S656	1	1.71388	2.33432	KAQVLKQESPKCRPRSAELTLREPLKDQKAL
B2RY56	RNA-binding protein 25	Rbm25	S578	1	1.71349	2.20603	EAERRRQPQIKQEPESEEEEEEKQEKEEKRE
F6RJ39	Apoptotic chromatin condensation inducer in the nucleus	Acin1	S425	0.999834	1.70551	2.55523	EPLASPHPAQLLRSLSPLSGTTDTKAESPAG
Q60875	Rho guanine nucleotide exchange factor 2	Arhgef2	S902	1	1.68977	2.97038	SLHRPFDDREAQELGSPEDRLQDSSDPDTGS
Q9DBC7	cAMP-dependent protein kinase type I-alpha regulatory subunit	Prkar1a	S83	1	1.66735	5.6672	LQKTGIRTDSREDEISPPPPNPVVKGRRRRG
Q64337	Sequestosome-1	Sqstm1	T269	0.829671	1.59551	3.64713	EVDIDVEHGGKRSRLTPTTPESSSTGTEDKS
Q64337	Sequestosome-1	Sqstm1	T272	0.969397	1.5578	2.91934	IDVEHGGKRSRLTPTTPESSSTGTEDKSNTQ
B9EJ86	Oxysterol-binding protein	Osbpl8	S314	0.999711	1.55711	2.10216	RANNLHSGDNFQLNDSEIERQHFKDQDLYSD
O35601	FYN-binding protein	Fyb	S561	1	1.50987	2.78567	SYGYIKTTAVEIDYDSLKRKKNSLNAVPPRL
O35601	FYN-binding protein	Fyb	Y559	1	1.50987	2.78567	RGSYGYIKTTAVEIDYDSLKRKKNSLNAVPP
P14069	Protein S100-A6	S100a6	S46	0.999235	1.49598	2.98938	GIQSRKNLFDNQGNASPPAGPSSMPKFGTTK
Q8VDP3	Protein-methionine sulfoxide oxidase MICAL1	Mical1	T895	0.99966	1.47609	2.3642	LLTLAKNPGAMTKYPTWRRTLMRRAKEEEMK
E9PVX6	Proliferation marker protein Ki-67	Mki67	T1159	0.999323	1.46606	3.66776	STLGKRTKSPGRAPGTPAPVQEENDSTAFME
P84091	AP-2 complex subunit mu	Ap2m1	T156	0.995794	1.45284	2.68874	QHQTKEEQSQITSQVTGQIGWRREGIKYRRN
P47754	F-actin-capping protein subunit alpha-2	Capza2	S9	1	1.44411	2.35368	_______LAKDLLHPSPEEEKRKHKKKRLVQ
F7DBB3	AHNAK nucleoprotein 2	Ahnak2	S841	0.997806	1.42602	2.31083	APLEKDVEKGRSRKLSFSMPRLALPKIKVSK
Q8CHW4	Translation initiation factor eIF-2B subunit epsilon	Eif2b5	S540	1	1.40463	2.67527	SEGSVDPEELDSRAGSPQLDDIRVFQNEVLG
Q8C898	RIKEN cDNA C130026I21 gene	C130026I21Rik	S146	1	1.39814	2.65624	QRINGRNVEERPRLPSVVREASKTNDEQAEE
A2A8V8	Serine/arginine repetitive matrix protein 1	Srrm1	S878	1	1.31729	3.06665	QEEPAAAPEPRKETESEAEDDNLDDLERHLR
E9PVX6	Proliferation marker protein Ki-67	Mki67	S2392	0.972414	1.31549	3.36014	TRGKRQQRSCKKRSQSPEDLSGVQEVFQTSG
Q9DBJ1	Phosphoglycerate mutase 1	Pgam1	S14	1	1.30852	3.95897	__MYPESTTGSPARLSLRQTGSPGMIYRNLG
O08583	THO complex subunit 4	Alyref	S237	1	1.29496	2.65358	RGRGRGTGRNSKQQLSAEELDAQLDAYNARM
E9PVX6	Proliferation marker protein Ki-67	Mki67	S517	1	1.29127	3.39161	VTPLSEEEVTSVKDMSPSAETEAPLAKNADL
E3UVT8	Anion exchange protein	Slc4a7	S1052	1	1.28849	2.07166	LQDDEDTVHLPFERGSLLQIPVKTLKYSIDP
Q61029	Lamina-associated polypeptide 2, isoforms beta/delta/epsilon/gamma	Tmpo	S183	0.847138	1.2732	3.0649	TGTLSRTNPPTQKPPSPPVSGRGTLGRNTPY
Q6ZQ58	La-related protein 1	Larp1	S743	0.985358	1.27255	2.46838	ANKLFGAPEPSTIARSLPTTVPESPNYRNAR
Q8JZQ9	Eukaryotic translation initiation factor 3 subunit B	Eif3b	S79	0.839542	1.25745	3.93287	SGLQDGLAFHMRSSMSGLHLVKQGRDRKKID
E3UVT8	Anion exchange protein	Slc4a7	S233	1	1.25624	2.16038	HQNEKRFTSRIPLVRSFADIGKKHSDPHLLE
Z4YKC4	Eukaryotic translation initiation factor 4 gamma 3	Eif4g3	S274	0.994199	1.23333	2.44104	ETAAGEPTPEPPRTSSPTSLPPLARSSLPSP
Q05D44	Eukaryotic translation initiation factor 5B	Eif5b	S215	0.999993	1.23045	2.16909	GQKKNQKNKSVPTVDSGNEDDDSSFKIKTVA
Q8BZN6	Dedicator of cytokinesis protein 10	Dock10	S877	0.99936	1.20032	2.56751	AFFRQCQKREKDMSQSPTSSFVRACKNLLNV
Q8BZN6	Dedicator of cytokinesis protein 10	Dock10	T1440	0.998842	1.19639	2.95477	HTTSGHEGHKQHRSQTLPIIRGKNALSNPKL
Q64337	Sequestosome-1	Sqstm1	T272	0.969397	1.17373	2.7585	IDVEHGGKRSRLTPTTPESSSTGTEDKSNTQ
Q8CIH5	1-phosphatidylinositol 4,5-bisphosphate phosphodiesterase gamma-2	Plcg2	Y759	1	1.14188	6.65547	NMERDINSLYDVSRMYVDPSEINPSMPQRTV
Q8CBW3	Abl interactor 1	Abi1	S183	0.979805	1.08666	2.53922	AENTRQNGSNDSDRYSDNDEDSKIELKLEKR
Q8BZN6	Dedicator of cytokinesis protein 10	Dock10	S1257	0.790179	1.08429	2.3916	TNGGFQTQTSMKHATSVDTSFSKDVLNSIAA
Q62376	U1 small nuclear ribonucleoprotein 70 kDa	Snrnp70	S226	0.961488	1.07446	3.08966	SGRDDTSRYDERPGPSPLPHRDRDRDRERER
A2A5R2	Brefeldin A-inhibited guanine nucleotide-exchange protein 2	Arfgef2	S227	0.987811	1.0567	3.04675	MQSKPQSPVIQATAGSPKFSRLKQSQAQSKP
Q569Z6	Thyroid hormone receptor-associated protein 3	Thrap3	S248	1	1.05465	4.12155	SASRASVSDLSPRERSPALKSPLQSVVVRRR
Q569Z6	Thyroid hormone receptor-associated protein 3	Thrap3	S253	0.999964	1.05465	4.12155	SVSDLSPRERSPALKSPLQSVVVRRRSPRPS
P62482	Voltage-gated potassium channel subunit beta-2	Kcnab2	S14	0.975042	1.04792	2.79944	__MSFFNFRKIFKLGSEKKKKQYEHVKRDLN
Q78ZA7	Nucleosome assembly protein 1-like 4	Nap1l4	S125	0.969149	1.04334	3.57497	ITGDVEPTDAESAWHSENEEEDKLAGDMKNK
Q569Z6	Thyroid hormone receptor-associated protein 3	Thrap3	S243	0.999996	1.03069	2.52419	ATESSGRTPKLSRQPSIELPSMAVASTKTLW
E9Q616	AHNAK nucleoprotein (desmoyokin)	Ahnak	T4705	1	1.01327	2.26355	SVPKITGPDANVHLKTPKVGISAPKLGGGEV
Q8C3J5	Dedicator of cytokinesis protein 2	Dock2	S1729	0.983152	1.00412	3.28505	TESDLKRLSRKQEFMSDTNLSEHAAIPARVS
Q9Z1T1	AP-3 complex subunit beta-1	Ap3b1	S276	0.999926	0.984709	2.25762	REDGGLEDNEKNFYESEEEEEEKEKSSRKKS
Q6P549	Phosphatidylinositol 3,4,5-trisphosphate 5-phosphatase 2	Inppl1	S132	1	0.977255	3.0669	VEGEREPDPPDDRDASDVEDEKPPLPPRSGS
Q3TBD2	Minor histocompatibility protein HA-1/Rho GTPase-activating protein 45	Hmha1	S568	0.999829	0.96698	2.08899	DVRYDFEPYVSNNSWSPIMRTRKGSFNPGDA
F6WMJ3	Rho guanine nucleotide exchange factor 6	Arhgef6	S703	1	0.966532	3.58696	AYCTSASFQQGTRKDSVPQVLLPEEEKLIIE
Q9CZW5	Mitochondrial import receptor subunit TOM70	Tomm70a	S94	0.999992	0.948204	2.27743	GHHTVGLKLHRKGDRSPEPGQTWTHEVFSSR
E9Q616	AHNAK nucleoprotein 2	Ahnak	T496	1	0.912864	2.36254	ATGGLEGKMKGAKVKTPEMIIQKPKISMQDV
P97310	DNA replication licensing factor MCM2	Mcm2	S21	1	0.892264	2.58115	ESLSASSPARQRRRISDPLTSSPGRSSRRAD
Q3ULG5	DNA helicase	Mcm6	S762	0.989145	0.87768	2.73905	ELVNWYLKEIESEIDSEEELINKKTIIEKVV
E9Q634	Unconventional myosin-Ie	Myo1e	Y988	0.983751	0.868472	2.59701	PPHAFGNQRSNQKSLYTSMARPPLPRQQSTG
Q99PG2	Opioid growth factor receptor	Ogfr	S403	0.996922	0.823854	2.00981	SKKVRAARTLLAKNLSFNITEDELKEVFEDA
Q8BP47	Asparagine--tRNA ligase, cytoplasmic	Nars	S492	0.988886	0.821337	4.83662	PNVGEIVGGSMRSWDSEEILEGYKREGIDPA
Q69ZK0	Phosphatidylinositol 3,4,5-trisphosphate-dependent Rac exchanger 1 protein	Prex1	S1191	0.99843	0.818608	2.12771	SVRSNSSYLGSDEMGSGDELPCDMRIPSDKQ
Q8CIN4	Serine/threonine-protein kinase PAK 2	Pak2	S2	1	0.804816	2.16039	______________MSFIDPYQHIIVEHQYS
E9Q616	AHNAK nucleoprotein 2	Ahnak	T551	0.999747	0.787489	2.64653	KGPQMAVKGSRVDIETPNLEGTLTGPKISSP
Q7TPV4	Myb-binding protein 1A	Mybbp1a	S1325	0.999988	0.780493	2.74447	LPKKRARLSLVSRSPSLLQSGVKKRRVASRR
P57776	Elongation factor 1-delta	Eef1d	S133	1	0.780184	2.42518	SSPTPRATAPQTQHVSPMRQVEPPTKKGATP
Q99K01	Pyridoxal-dependent decarboxylase domain-containing protein 1	Pdxdc1	S737	0.83841	0.773658	2.27931	SVSHIEDLEKVEQLSSGLEHDNLEAHSPEQP
Q3THK7	GMP synthase [glutamine-hydrolyzing]	Gmps	S332	0.997091	0.744564	2.62329	RTPRKRISKTLNMTTSPEEKRKIIGDTFVKI
Q6A0A2	La-related protein 4B	Larp4b	S603	0.99415	0.731638	2.37618	VPAPCAVSAAFERSPSPVHLPEDPKVAEKQR
P20152	Vimentin	Vim	S430	0.999884	0.70693	2.55896	LPTFSSLNLRETNLESLPLVDTHSKRTLLIK
P26041	Moesin	Msn	S576	1	0.695353	3.2947	QIRQGNTKQRIDEFESM______________
Q9JIK5	Nucleolar RNA helicase 2	Ddx21	S118	0.999997	0.680281	3.10372	KQADSETKEIITEEPSEEEADMPKPKKMKKG
Q6P5H2	Nestin	Nes	S919	1	0.67873	3.1044	MIKSLLEDKTHEILGSLEDRNGENFIPPENE
Q62318	Transcription intermediary factor 1-beta	Trim28	S473	1	0.678206	3.75238	YSSAEPHVSGMKRSRSGEGEVSGLLRKVPRV
P23116	Eukaryotic translation initiation factor 3 subunit A	Eif3a	S584	1	0.67673	3.54399	LARRQTIEERKERLESLNIQREKEELEQREA
E9Q616	AHNAK nucleoprotein 2	Ahnak	S5563	0.999784	0.670465	2.75655	KPRHRSNSFSDEREFSAPSTPTGTLEFAGGD
Q9ES52	Phosphatidylinositol 3,4,5-trisphosphate 5-phosphatase 1	Inpp5d	S889	0.774505	0.612286	3.1747	ERDESSGMKCLKNLTSHDPMRQWEPSGRVPA
Q91VM5	RNA binding motif protein, X-linked-like-1	Rbmxl1	S349	1	0.60461	2.34137	SGRDRVGRQERGLPPSMERGYPPPRDSYSSS
Q8C2Q3	RNA-binding protein 14	Rbm14	S618	0.999576	0.593302	2.09854	GSDRRLAELSDYRRLSESQLSFRRSPTKSSL
F6WMJ3	Rho guanine nucleotide exchange factor 6	Arhgef6	S663	0.999999	0.577582	2.43046	TMKKFLHKRKTERKASEEEYVIRKSTAALEE
O55143	Sarcoplasmic/endoplasmic reticulum calcium ATPase 2	Atp2a2	S663	0.980135	0.548209	2.82826	TSKAFTGREFDELSPSAQRDACLNARCFARV
E9Q616	AHNAK nucleoprotein 2	Ahnak	S4766	1	0.546066	2.08404	KVPKFKKPKFGFGAKSPKADIKTPTVDVTVP
P20152	Vimentin	Vim	Y53	0.981452	0.53922	2.2704	YSLGSALRPSTSRSLYSSSPGGAYVTRSSAV
P20152	Vimentin	Vim	S144	0.991844	0.510451	2.98814	KILLAELEQLKGQGKSRLGDLYEEEMRELRR
P98078	Disabled homolog 2	Dab2	T671	0.99226	0.488717	2.79297	FQLRQPPLVPSRKGETPPSGTSSAFSSYFNN
O35601	FYN-binding protein	Fyb	S46	0.999959	0.424393	2.96949	KKELKELIQKELTIGSKLQDAEIARLMDDLD
Q9DBC7	cAMP-dependent protein kinase type I-alpha regulatory subunit	Prkar1a	S77	0.845646	0.361542	2.33184	ARQIQCLQKTGIRTDSREDEISPPPPNPVVK
Q9DBC7	cAMP-dependent protein kinase type I-alpha regulatory subunit	Prkar1a	S83	1	0.361542	2.33184	LQKTGIRTDSREDEISPPPPNPVVKGRRRRG
Q6ZWU9	40S ribosomal protein S27	Rps27	S9	1	-0.507366	2.20186	_______MADLEEQLSDEEKVRIAAKFIIHA
P47811	Mitogen-activated protein kinase 14	Mapk14	S2	0.999999	-0.548408	3.09017	______________MSQERPTFYRQELNKTI
Q8BTI8	Serine/arginine repetitive matrix protein 2	Srrm2	S1216	0.990205	-0.549181	3.86668	VEKSEQPLSQVLPSLSPEHKEMPGSNIESSP
Q8BTI8	Serine/arginine repetitive matrix protein 2	Srrm2	S2535	0.972677	-0.71892	2.44993	SSLPAQPEVALKRVPSPTPVPKEAIREGRPQ
Q61233	Plastin-2	Lcp1	S5	0.999992	-0.76078	3.39574	___________MARGSVSDEEMMELREAFAK
Q3UL36	Arginine and glutamate-rich protein 1	Arglu1	S73	0.985422	-0.810207	2.58517	STNAAASRRERERASSPPDRIDIFGRTVSKR
P21107	Tropomyosin alpha-3 chain	Tpm3	S247	0.875664	-0.810295	2.1443	KAISDELDHALNDMTSI______________
P40142	Transketolase	Tkt	T287	0.999999	-0.843056	2.07819	QEIYSQVQSKKKILATPPQEDAPSVDIANIR
Q8BTI8	Serine/arginine repetitive matrix protein 2	Srrm2	S1278	0.990039	-0.861037	2.0884	WSGPQVSPEHKELSHSPPRENSFESSLEFKN
Q9JHL0	Linker for activation of T-cells family member 2	Lat2	S60	0.960427	-0.871987	2.0226	NRQENAQSSAAAQTYSLARQVWPGPQMDTAP
G5E8J8	Protein Wiz	Wiz	S317	0.870893	-0.901441	3.45066	PTPKNPEDKSPQLSLSPRPTSPKAQWPQSED
Q3TCJ1	BRISC complex subunit Abro1	Fam175b	S280	0.999883	-0.90278	2.21752	LLSRQMPSESLEPAFSPRMSYSGFSAEGRST
E9Q7G0	Nuclear mitotic apparatus protein 1	Numa1	S1844	0.999993	-0.91627	2.86282	NLRATSSTQSLARLGSPDDGNSALLSLPGYR
Q3TXS7	26S proteasome non-ATPase regulatory subunit 1	Psmd1	S315	0.999807	-0.93747	3.18006	EEKTASAVAGKTPDASPEPKDQTLKMIKILS
Q3TXS7	26S proteasome non-ATPase regulatory subunit 1	Psmd1	T311	0.999972	-0.93747	3.18006	PMETEEKTASAVAGKTPDASPEPKDQTLKMI
Q6P5H2	Nestin	Nes	S1114	0.996258	-1.05394	3.08551	GGMETVKSSETENIESLETVGECLGRRKSVD
Q3UHX2	28 kDa heat- and acid-stable phosphoprotein	Pdap1	S178	0.952432	-1.06518	2.91197	AKDDATLSGKRMQSLSLNK____________
P10107	Annexin A1	Anxa1	S37	0.971065	-1.15796	2.20401	VQAVKSYKGGPGSAVSPYPSFNVSSDVAALH
Q99JF8	PC4 and SFRS1-interacting protein	Psip1	S106	0.949716	-1.2033	2.75185	KFSSQQASTKQSNASSDVEVEEKETNVSKED
Q9Z2X1	Heterogeneous nuclear ribonucleoprotein F	Hnrnpf	S104	0.999381	-1.22676	3.56881	HRTEMDWVLKHSGPNSADSANDGFVRLRGLP
Q3TIX9	U4/U6.U5 tri-snRNP-associated protein 2	Usp39	S81	1	-1.22841	2.86235	LPVVRVKREREADEDSEPEREVRAKNGRVDS
Q4QRL3	Coiled-coil domain-containing protein 88B	Ccdc88b	S656	0.999997	-1.23936	2.67679	EKAPTFSASVRGRHLSHPEPEQQHVIQRLQP
Q3U4X8	DNA ligase	Lig1	S67	0.99957	-1.27782	2.01135	KVALKERNQVVPESDSPVKRTGRKVAQVLSC
Q8BP67	60S ribosomal protein L24	Rpl24	T83	0.999278	-1.28988	3.26773	QKKRTRRAVKFQRAITGASLADIMAKRNQKP
P59999	Actin-related protein 2/3 complex subunit 4	Arpc4	T4	0.944619	-1.32142	4.41615	____________MTATLRPYLSAVRATLQAA
E9Q616	AHNAK nucleoprotein (desmoyokin)	Ahnak	S94	1	-1.32218	3.76223	GLKRNSERKTPEGRASPALGSGHHDGSGDSL
O54988	STE20-like serine/threonine-protein kinase	Slk	S14	1	-1.3483	2.04219	__MAAYKLVLIRHGESAWNLENRFSGWYDAD
Q61937	Nucleophosmin	Npm1	S70	0.999763	-1.47182	2.75961	DELHIVEAEAMNYEGSPIKVTLATLKMSVQP
P60710	Actin, cytoplasmic 1	Actb	S239	0.953037	-1.56597	3.49079	ENEMATAASSSSLEKSYELPDGQVITIGNER;EQEMATAASSSSLEKSYELPDGQVITIGNER
Q99L45	Eukaryotic translation initiation factor 2 subunit 2	Eif2s2	S2	1	-1.61306	3.75182	______________MSDNGELEDKPPAPPVR
Q5SWU9	Acetyl-CoA carboxylase 1	Acaca	S79	0.999928	-1.66044	3.12037	PAAQSEEETATSPAASPTPQSAERSPSQEPS
Q9QXZ0	Microtubule-actin cross-linking factor 1	Macf1	S4458	0.955642	-1.69938	2.24293	LESKEEVLKAMDATLSPTKTETVKAQAESNK
P11440	Cyclin-dependent kinase 1	Cdk1	T161	0.999922	-1.74585	2.10652	DFGLARAFGIPIRVYTHEVVTLWYRSPEVLL
E9Q616	AHNAK nucleoprotein (desmoyokin)	Ahnak	S4298	0.909345	-1.75498	3.05809	PKFKVPDVQFKTPQISMSDIDLNVKGPKIKG
P19973	Lymphocyte-specific protein 1	Lsp1	S243	1	-1.81175	4.75618	TYGAGSASRASVSDLSPRERSPALKSPLQSV
Q4QRL3	Coiled-coil domain-containing protein 88B	Ccdc88b	S1413	0.997988	-1.81582	4.61104	RRRLSSRFPGGRSSASFSPGDTPRQRFRQRR
Q5SWU9	Acetyl-CoA carboxylase 1	Acaca	S29	0.999866	-1.83847	3.7644	NQHSRFIIGSVSEDNSEDEISNLVKLDLEEK
Q01320	DNA topoisomerase 2-alpha	Top2a	T1350	1	-1.86412	2.70155	LDEKDEDEDFLPLDATPPKAKIPPKNTKKAL
Q5F258	ARF GTPase-activating protein GIT1	Git1	S410	0.862248	-2.08331	1.99486	EPLPSAGATRNNRARSMDSSDLSDGAVTLQE
P47757	F-actin-capping protein subunit beta	Capzb	S263	1	-2.31644	4.61583	AIPDNHKFKQLQRELSQVLTQRQVYIQPDN_
Q9QVP9	Protein-tyrosine kinase 2-beta	Ptk2b	S375	0.999999	-2.33222	2.1333	GSLIMHAKKDGEKRNSLPQIPTLNLEARRSH
Q8BTM8	Filamin-A	Flna	S968	0.999573	-2.34359	3.11311	GDHIPKSPFSVGVSPSLDLSKIKVSGLGDKV
Q8BH58	TIP41-like protein	Tiprl	S270	0.973044	-2.42756	1.99518	PERIDPNPVDSQSTPSE______________
Q9JLQ0	CD2-associated protein	Cd2ap	S458	1	-2.44268	2.66724	SKPKLDPEQLPVRPKSVDLDAFVARNSKETD
Q3UJB0	Splicing factor 3b, subunit 2	Sf3b2	T763	0.995194	-2.54606	2.14906	ELRKKKIEEAMDGSETPQLFTVLPEKRTATV
Q8BVK9	Sp110 nuclear body protein	Sp110	S214	0.998775	-2.59754	3.3545	DHQRKDKEDSREMPHSPSGPESVVKDDSPAA
P47713	Cytosolic phospholipase A2	Pla2g4a	S2	1	-2.6452	3.51684	______________MSGDEMIFDPTMSKKKK
Q9CXF4	TBC1 domain family member 15	Tbc1d15	S32	0.999995	-2.64694	3.43302	GVYIHSSCGKANDQDSLISGILRVLEKDAEV
P09405	Nucleolin	Ncl	S403	1	-2.77878	5.94143	SEVEKIALNLEGCALSPTSQEPREAEQPCLV
Q8CIN4	Serine/threonine-protein kinase PAK 2	Pak2	S55	0.999989	-2.80182	4.06658	LPSVPEEKKPRNKIISIFSGTEKGSKKKEKE
Q9JLQ0	CD2-associated protein	Cd2ap	S224	1	-2.85987	3.92618	KKIRGIGFGDIFKEGSVKLRTRTSSSETEEK
P18760	Cofilin-1	Cfl1	S156	0.999724	-2.97946	3.75159	EEVKDRCTLAEKLGGSAVISLEGKPL_____
Q640N3	Rho GTPase-activating protein 30	Arhgap30	S988	0.990208	-3.05924	4.54134	KAWGSRASWRNGGSLSFDAAVALARERQRTE
Q3UQN2	F-BAR domain only protein 2	Fcho2	S387	0.993506	-3.4186	2.15187	ASLDELKVSIGNITLSPAVSRHSPVQMNRNS

## Sheet: Table S5
Table S5. List of differentially up-regulated host phosphopeptides in M. bovis BCG-WT respective to the BCG-ΔpknG knock-out mutant during RAW 264.7 macrophage infection
UniProt ID	Protein name	Gene	P-site	Localisation probability	Log2(fold-change)	-Log10(p-value)	Sequence window
F6RJ39	Apoptotic chromatin condensation inducer in the nucleus	Acin1	S937	1	2.9912	3.77301	VSITIDDPVRTAQVPSPPRGKISNIVHISNL
P25799	Nuclear factor NF-kappa-B p105 subunit	Nfkb1	S447	0.999999	2.9689	2.1572	TINTKFKNGPKDCAKSDDEESLTLPEKETEG
Q922U1	U4/U6 small nuclear ribonucleoprotein Prp3	Prpf3	T469	1	2.52736	2.68408	REAQKELQEKVRLGLTPPPEPKVRISNLMRV
A2AU61	RNA-binding protein Raly	Raly	S119	1	2.47478	4.29352	AATAIYRLFDYRGRLSPVPVPRAVPVKRPRV
P15532	Nucleoside diphosphate kinase A	Nme1	T94	0.990668	2.32849	3.30754	EGLNVVKTGRVMLGETNPADSKPGTIRGDFC
Q9ERG0	LIM domain and actin-binding protein 1	Lima1	S735	1	2.12032	2.62182	SQDVGFWEGEVVRELSVEEQIKRNRYYDEDE
P27546	Microtubule-associated protein 4	Map4	S517	0.999887	2.1177	2.79722	HSPAVLKTIIKERPQSPGKQESPGITPPRTN
Q9DBR1	5'-3' exoribonuclease 2	Xrn2	S499	1	2.05153	2.91717	GSPSPLGGIKRKAEDSDSEPEPEDNVRLWEA
Q9DBR1	5'-3' exoribonuclease 2	Xrn2	S501	1	2.05153	2.91717	PSPLGGIKRKAEDSDSEPEPEDNVRLWEAGW
P70398	Probable ubiquitin carboxyl-terminal hydrolase FAF-X	Usp9x	S1600	0.999822	1.76921	2.53702	ILAIEGTGSDVDDDMSGDEKQDNESNVDPRD
O89053	Coronin-1A	Coro1a	T418	0.999844	1.72795	4.43983	ELRVNRGLDSARRRATPEPSGTPSSDTVSRL
P49312	Heterogeneous nuclear ribonucleoprotein A1	Hnrnpa1	S6	0.993919	1.7176	2.55495	__________MSKSESPKEPEQLRKLFIGGL
F6RJ39	Apoptotic chromatin condensation inducer in the nucleus	Acin1	S656	1	1.71388	2.33432	KAQVLKQESPKCRPRSAELTLREPLKDQKAL
B2RY56	RNA-binding protein 25	Rbm25	S578	1	1.71349	2.20603	EAERRRQPQIKQEPESEEEEEEKQEKEEKRE
F6RJ39	Apoptotic chromatin condensation inducer in the nucleus	Acin1	S425	0.999834	1.70551	2.55523	EPLASPHPAQLLRSLSPLSGTTDTKAESPAG
Q60875	Rho guanine nucleotide exchange factor 2	Arhgef2	S902	1	1.68977	2.97038	SLHRPFDDREAQELGSPEDRLQDSSDPDTGS
Q9DBC7	cAMP-dependent protein kinase type I-alpha regulatory subunit	Prkar1a	S83	1	1.66735	5.6672	LQKTGIRTDSREDEISPPPPNPVVKGRRRRG
Q64337	Sequestosome-1	Sqstm1	T269	0.829671	1.59551	3.64713	EVDIDVEHGGKRSRLTPTTPESSSTGTEDKS
Q64337	Sequestosome-1	Sqstm1	T272	0.969397	1.5578	2.91934	IDVEHGGKRSRLTPTTPESSSTGTEDKSNTQ
B9EJ86	Oxysterol-binding protein	Osbpl8	S314	0.999711	1.55711	2.10216	RANNLHSGDNFQLNDSEIERQHFKDQDLYSD
O35601	FYN-binding protein	Fyb	S561	1	1.50987	2.78567	SYGYIKTTAVEIDYDSLKRKKNSLNAVPPRL
O35601	FYN-binding protein	Fyb	Y559	1	1.50987	2.78567	RGSYGYIKTTAVEIDYDSLKRKKNSLNAVPP
P14069	Protein S100-A6	S100a6	S46	0.999235	1.49598	2.98938	GIQSRKNLFDNQGNASPPAGPSSMPKFGTTK
Q8VDP3	Protein-methionine sulfoxide oxidase MICAL1	Mical1	T895	0.99966	1.47609	2.3642	LLTLAKNPGAMTKYPTWRRTLMRRAKEEEMK
E9PVX6	Proliferation marker protein Ki-67	Mki67	T1159	0.999323	1.46606	3.66776	STLGKRTKSPGRAPGTPAPVQEENDSTAFME
P84091	AP-2 complex subunit mu	Ap2m1	T156	0.995794	1.45284	2.68874	QHQTKEEQSQITSQVTGQIGWRREGIKYRRN
P47754	F-actin-capping protein subunit alpha-2	Capza2	S9	1	1.44411	2.35368	_______LAKDLLHPSPEEEKRKHKKKRLVQ
F7DBB3	AHNAK nucleoprotein 2	Ahnak2	S841	0.997806	1.42602	2.31083	APLEKDVEKGRSRKLSFSMPRLALPKIKVSK
Q8CHW4	Translation initiation factor eIF-2B subunit epsilon	Eif2b5	S540	1	1.40463	2.67527	SEGSVDPEELDSRAGSPQLDDIRVFQNEVLG
Q8C898	RIKEN cDNA C130026I21 gene	C130026I21Rik	S146	1	1.39814	2.65624	QRINGRNVEERPRLPSVVREASKTNDEQAEE
A2A8V8	Serine/arginine repetitive matrix protein 1	Srrm1	S878	1	1.31729	3.06665	QEEPAAAPEPRKETESEAEDDNLDDLERHLR
E9PVX6	Proliferation marker protein Ki-67	Mki67	S2392	0.972414	1.31549	3.36014	TRGKRQQRSCKKRSQSPEDLSGVQEVFQTSG
Q9DBJ1	Phosphoglycerate mutase 1	Pgam1	S14	1	1.30852	3.95897	__MYPESTTGSPARLSLRQTGSPGMIYRNLG
O08583	THO complex subunit 4	Alyref	S237	1	1.29496	2.65358	RGRGRGTGRNSKQQLSAEELDAQLDAYNARM
E9PVX6	Proliferation marker protein Ki-67	Mki67	S517	1	1.29127	3.39161	VTPLSEEEVTSVKDMSPSAETEAPLAKNADL
E3UVT8	Anion exchange protein	Slc4a7	S1052	1	1.28849	2.07166	LQDDEDTVHLPFERGSLLQIPVKTLKYSIDP
Q61029	Lamina-associated polypeptide 2, isoforms beta/delta/epsilon/gamma	Tmpo	S183	0.847138	1.2732	3.0649	TGTLSRTNPPTQKPPSPPVSGRGTLGRNTPY
Q6ZQ58	La-related protein 1	Larp1	S743	0.985358	1.27255	2.46838	ANKLFGAPEPSTIARSLPTTVPESPNYRNAR
Q8JZQ9	Eukaryotic translation initiation factor 3 subunit B	Eif3b	S79	0.839542	1.25745	3.93287	SGLQDGLAFHMRSSMSGLHLVKQGRDRKKID
E3UVT8	Anion exchange protein	Slc4a7	S233	1	1.25624	2.16038	HQNEKRFTSRIPLVRSFADIGKKHSDPHLLE
Z4YKC4	Eukaryotic translation initiation factor 4 gamma 3	Eif4g3	S274	0.994199	1.23333	2.44104	ETAAGEPTPEPPRTSSPTSLPPLARSSLPSP
Q05D44	Eukaryotic translation initiation factor 5B	Eif5b	S215	0.999993	1.23045	2.16909	GQKKNQKNKSVPTVDSGNEDDDSSFKIKTVA
Q8BZN6	Dedicator of cytokinesis protein 10	Dock10	S877	0.99936	1.20032	2.56751	AFFRQCQKREKDMSQSPTSSFVRACKNLLNV
Q8BZN6	Dedicator of cytokinesis protein 10	Dock10	T1440	0.998842	1.19639	2.95477	HTTSGHEGHKQHRSQTLPIIRGKNALSNPKL
Q64337	Sequestosome-1	Sqstm1	T272	0.969397	1.17373	2.7585	IDVEHGGKRSRLTPTTPESSSTGTEDKSNTQ
Q8CIH5	1-phosphatidylinositol 4,5-bisphosphate phosphodiesterase gamma-2	Plcg2	Y759	1	1.14188	6.65547	NMERDINSLYDVSRMYVDPSEINPSMPQRTV
Q8CBW3	Abl interactor 1	Abi1	S183	0.979805	1.08666	2.53922	AENTRQNGSNDSDRYSDNDEDSKIELKLEKR
Q8BZN6	Dedicator of cytokinesis protein 10	Dock10	S1257	0.790179	1.08429	2.3916	TNGGFQTQTSMKHATSVDTSFSKDVLNSIAA
Q62376	U1 small nuclear ribonucleoprotein 70 kDa	Snrnp70	S226	0.961488	1.07446	3.08966	SGRDDTSRYDERPGPSPLPHRDRDRDRERER
A2A5R2	Brefeldin A-inhibited guanine nucleotide-exchange protein 2	Arfgef2	S227	0.987811	1.0567	3.04675	MQSKPQSPVIQATAGSPKFSRLKQSQAQSKP
Q569Z6	Thyroid hormone receptor-associated protein 3	Thrap3	S248	1	1.05465	4.12155	SASRASVSDLSPRERSPALKSPLQSVVVRRR
Q569Z6	Thyroid hormone receptor-associated protein 3	Thrap3	S253	0.999964	1.05465	4.12155	SVSDLSPRERSPALKSPLQSVVVRRRSPRPS
P62482	Voltage-gated potassium channel subunit beta-2	Kcnab2	S14	0.975042	1.04792	2.79944	__MSFFNFRKIFKLGSEKKKKQYEHVKRDLN
Q78ZA7	Nucleosome assembly protein 1-like 4	Nap1l4	S125	0.969149	1.04334	3.57497	ITGDVEPTDAESAWHSENEEEDKLAGDMKNK
Q569Z6	Thyroid hormone receptor-associated protein 3	Thrap3	S243	0.999996	1.03069	2.52419	ATESSGRTPKLSRQPSIELPSMAVASTKTLW
E9Q616	AHNAK nucleoprotein (desmoyokin)	Ahnak	T4705	1	1.01327	2.26355	SVPKITGPDANVHLKTPKVGISAPKLGGGEV
Q8C3J5	Dedicator of cytokinesis protein 2	Dock2	S1729	0.983152	1.00412	3.28505	TESDLKRLSRKQEFMSDTNLSEHAAIPARVS
Q9Z1T1	AP-3 complex subunit beta-1	Ap3b1	S276	0.999926	0.984709	2.25762	REDGGLEDNEKNFYESEEEEEEKEKSSRKKS
Q6P549	Phosphatidylinositol 3,4,5-trisphosphate 5-phosphatase 2	Inppl1	S132	1	0.977255	3.0669	VEGEREPDPPDDRDASDVEDEKPPLPPRSGS
Q3TBD2	Minor histocompatibility protein HA-1/Rho GTPase-activating protein 45	Hmha1	S568	0.999829	0.96698	2.08899	DVRYDFEPYVSNNSWSPIMRTRKGSFNPGDA
F6WMJ3	Rho guanine nucleotide exchange factor 6	Arhgef6	S703	1	0.966532	3.58696	AYCTSASFQQGTRKDSVPQVLLPEEEKLIIE
Q9CZW5	Mitochondrial import receptor subunit TOM70	Tomm70a	S94	0.999992	0.948204	2.27743	GHHTVGLKLHRKGDRSPEPGQTWTHEVFSSR
E9Q616	AHNAK nucleoprotein 2	Ahnak	T496	1	0.912864	2.36254	ATGGLEGKMKGAKVKTPEMIIQKPKISMQDV
P97310	DNA replication licensing factor MCM2	Mcm2	S21	1	0.892264	2.58115	ESLSASSPARQRRRISDPLTSSPGRSSRRAD
Q3ULG5	DNA helicase	Mcm6	S762	0.989145	0.87768	2.73905	ELVNWYLKEIESEIDSEEELINKKTIIEKVV
E9Q634	Unconventional myosin-Ie	Myo1e	Y988	0.983751	0.868472	2.59701	PPHAFGNQRSNQKSLYTSMARPPLPRQQSTG
Q99PG2	Opioid growth factor receptor	Ogfr	S403	0.996922	0.823854	2.00981	SKKVRAARTLLAKNLSFNITEDELKEVFEDA
Q8BP47	Asparagine--tRNA ligase, cytoplasmic	Nars	S492	0.988886	0.821337	4.83662	PNVGEIVGGSMRSWDSEEILEGYKREGIDPA
Q69ZK0	Phosphatidylinositol 3,4,5-trisphosphate-dependent Rac exchanger 1 protein	Prex1	S1191	0.99843	0.818608	2.12771	SVRSNSSYLGSDEMGSGDELPCDMRIPSDKQ
Q8CIN4	Serine/threonine-protein kinase PAK 2	Pak2	S2	1	0.804816	2.16039	______________MSFIDPYQHIIVEHQYS
E9Q616	AHNAK nucleoprotein 2	Ahnak	T551	0.999747	0.787489	2.64653	KGPQMAVKGSRVDIETPNLEGTLTGPKISSP
Q7TPV4	Myb-binding protein 1A	Mybbp1a	S1325	0.999988	0.780493	2.74447	LPKKRARLSLVSRSPSLLQSGVKKRRVASRR
P57776	Elongation factor 1-delta	Eef1d	S133	1	0.780184	2.42518	SSPTPRATAPQTQHVSPMRQVEPPTKKGATP
Q99K01	Pyridoxal-dependent decarboxylase domain-containing protein 1	Pdxdc1	S737	0.83841	0.773658	2.27931	SVSHIEDLEKVEQLSSGLEHDNLEAHSPEQP
Q3THK7	GMP synthase [glutamine-hydrolyzing]	Gmps	S332	0.997091	0.744564	2.62329	RTPRKRISKTLNMTTSPEEKRKIIGDTFVKI
Q6A0A2	La-related protein 4B	Larp4b	S603	0.99415	0.731638	2.37618	VPAPCAVSAAFERSPSPVHLPEDPKVAEKQR
P20152	Vimentin	Vim	S430	0.999884	0.70693	2.55896	LPTFSSLNLRETNLESLPLVDTHSKRTLLIK
P26041	Moesin	Msn	S576	1	0.695353	3.2947	QIRQGNTKQRIDEFESM______________
Q9JIK5	Nucleolar RNA helicase 2	Ddx21	S118	0.999997	0.680281	3.10372	KQADSETKEIITEEPSEEEADMPKPKKMKKG
Q6P5H2	Nestin	Nes	S919	1	0.67873	3.1044	MIKSLLEDKTHEILGSLEDRNGENFIPPENE
Q62318	Transcription intermediary factor 1-beta	Trim28	S473	1	0.678206	3.75238	YSSAEPHVSGMKRSRSGEGEVSGLLRKVPRV
P23116	Eukaryotic translation initiation factor 3 subunit A	Eif3a	S584	1	0.67673	3.54399	LARRQTIEERKERLESLNIQREKEELEQREA
E9Q616	AHNAK nucleoprotein 2	Ahnak	S5563	0.999784	0.670465	2.75655	KPRHRSNSFSDEREFSAPSTPTGTLEFAGGD
Q9ES52	Phosphatidylinositol 3,4,5-trisphosphate 5-phosphatase 1	Inpp5d	S889	0.774505	0.612286	3.1747	ERDESSGMKCLKNLTSHDPMRQWEPSGRVPA
Q91VM5	RNA binding motif protein, X-linked-like-1	Rbmxl1	S349	1	0.60461	2.34137	SGRDRVGRQERGLPPSMERGYPPPRDSYSSS
Q8C2Q3	RNA-binding protein 14	Rbm14	S618	0.999576	0.593302	2.09854	GSDRRLAELSDYRRLSESQLSFRRSPTKSSL
F6WMJ3	Rho guanine nucleotide exchange factor 6	Arhgef6	S663	0.999999	0.577582	2.43046	TMKKFLHKRKTERKASEEEYVIRKSTAALEE
O55143	Sarcoplasmic/endoplasmic reticulum calcium ATPase 2	Atp2a2	S663	0.980135	0.548209	2.82826	TSKAFTGREFDELSPSAQRDACLNARCFARV
E9Q616	AHNAK nucleoprotein 2	Ahnak	S4766	1	0.546066	2.08404	KVPKFKKPKFGFGAKSPKADIKTPTVDVTVP
P20152	Vimentin	Vim	Y53	0.981452	0.53922	2.2704	YSLGSALRPSTSRSLYSSSPGGAYVTRSSAV
P20152	Vimentin	Vim	S144	0.991844	0.510451	2.98814	KILLAELEQLKGQGKSRLGDLYEEEMRELRR
P98078	Disabled homolog 2	Dab2	T671	0.99226	0.488717	2.79297	FQLRQPPLVPSRKGETPPSGTSSAFSSYFNN
O35601	FYN-binding protein	Fyb	S46	0.999959	0.424393	2.96949	KKELKELIQKELTIGSKLQDAEIARLMDDLD
Q9DBC7	cAMP-dependent protein kinase type I-alpha regulatory subunit	Prkar1a	S83	1	0.361542	2.33184	ARQIQCLQKTGIRTDSREDEISPPPPNPVVK
Q9DBC7	cAMP-dependent protein kinase type I-alpha regulatory subunit	Prkar1a	S77	0.845646	0.361542	2.33184	LQKTGIRTDSREDEISPPPPNPVVKGRRRRG

## Sheet: Table S6
Table S6. List of host proteins exclusively phosphorylated in RAW 264.7 macrophages infected with M. bovis BCG-WT
UniProt ID	Protein name	Gene	P-site	Sequence window
Q8VDJ3	Vigilin	Hdlbp	S11	_____MSSVAVLTQESFAEHRSGLVPQQIKV
Q6P5H2	Nestin	Nes	S1216	VEEGPEREQHQESLRSLGEVEWELPGSGSQQ
E9Q449	DENN domain-containing protein 4C	Dennd4c	S1297	ESYMNLKSPLGSKSCSMELHGEGNQEPGSPA
Q61081	Hsp90 co-chaperone Cdc37	Cdc37	S13	___MVDYSVWDHIEVSDDEDETHPNIDTASL
E9Q449	DENN domain-containing protein 4C	Dennd4c	S1323	PGSPAVFAHPLERSSSLPSDRGPPARDSTET
D3Z5N6	Zinc finger protein ubi-d4	Dpf2	S142	PLEKRGAPDPRVDDDSLGEFPVSNSRARKRI
Q99K28	ADP-ribosylation factor GTPase-activating protein 2	Arfgap2	S145	GTDLWIDSMNSAPSHSPEKKDSDFFTEHTQA
P97855	Ras GTPase-activating protein-binding protein 1	G3bp1	S149	QDEVFGGFVTEPQEESEEEVEEPEERQQTPE
Q01320	DNA topoisomerase 2-alpha	Top2a	S1521	AKSDRARKPIKYLEESDDDDDLF________
Q9JHG6	Calcipressin-1	Rcan1	S161	SSHLAPPNPDKQFLISPPASPPVGWKQVEDA
Q9JHG6	Calcipressin-1	Rcan1	S165	APPNPDKQFLISPPASPPVGWKQVEDATPVI
Q8CIN4	Serine/threonine-protein kinase PAK 2	Pak2	S197	VIAPRPDHTKSIYTRSVIDPIPAPVGDSNVD
P83741	Serine/threonine-protein kinase WNK1	Wnk1	S2027	AFLSRGTEDGSGSPHSPPHLCSKSLPVQNLS
P83741	Serine/threonine-protein kinase WNK1	Wnk1	S2367	ASLQNFNISNLQKSISNPPGSNLRTT_____
A0A3Q4EBK4	Myc box-dependent-interacting protein 1	Bin1	S267	AQPSDNAPEKGNKSPSPPPDGSPAATPEIRV
A0A1B0GR11	Transaldolase	Taldo1	S282	NYYKKFGYKTIVMGASFRNTGEIKALAGCDF
Q99MS7	EH domain-binding protein 1-like protein 1	Ehbp1l1	S284	ITGGQVGPETPEPPPSPPETRSTGQPGQTMV
P42932	T-complex protein 1 subunit theta	Cct8	S317	LHYANKYNIMLVRLNSKWDLRRLCKTVGATA
F6YB25	Regulation of nuclear pre-mRNA domain-containing protein 1B	Rprd1b	S35	GEFIQQLKLSMEDSKSPPPKAEEKKSLKRTF
Q8BVK9	Sp110 nuclear body protein	Sp110	S359	TTQVPEKTKNDAVDFSPTLPVTCGKAKGTLF
P83741	Serine/threonine-protein kinase WNK1	Wnk1	S382	GDLGLATLKRASFAKSVIGTPEFMAPEMYEE
O70145	Neutrophil cytosol factor 2	Ncf2	S398	ALSPEHTKLSYRRRDSHELLLLSEESMKDAW
Q8BGD9	Eukaryotic translation initiation factor 4B	Eif4b	S406	LDEPKLDRRPRERHPSWRSEETQERERSRTG
Q8BGD9	Eukaryotic translation initiation factor 4B	Eif4b	S409	PKLDRRPRERHPSWRSEETQERERSRTGSES
Q99K28	ADP-ribosylation factor GTPase-activating protein 2	Arfgap2	S431	ESSEARQKFAGAKAISSDMFFGREVDSEYEA
O35345	Importin subunit alpha-7	Kpna6	S6	__________METMASPGKDNYRMKSYKNNA
O54988	STE20-like serine/threonine-protein kinase	Slk	S777	NLSISSFLSKAKDSGSVSLQETRRQKKTLKK
P46062	Signal-induced proliferation-associated protein 1	Sipa1	S8	________MWAGGVGSPRRGMAPAPTDDLFA
Q6P5H2	Nestin	Nes	S813	EEAEDQVLERLVEKESQESLKSPEEEDQRTG
Q8C147	Dedicator of cytokinesis protein 8	Dock8	S905	AAVSSKLMQARVMSSSNPDLTGSHCAADEEV
A0A0R4J260	OTU domain-containing protein 4	Otud4	S999	KPEKVKDPKTAADVVSPGANSVDRLQRPKEE
A0A0A6YX02	Ragulator complex protein LAMTOR1	Lamtor1	T28	DQDREERKLLLDPSSTPTKALNGAEPNYHSL
Q5SFM8	RNA-binding protein 27	Rbm27	T447	SREHGAAASERLQLGTPPPLLAARLVPPRNL
P50516	V-type proton ATPase catalytic subunit A	Atp6v1a	Y579	KITWSIIREHMGEILYKLSSMKFKDPVKDGE
